# Supplementary material for: Validation of MSIntuit as an AI-based pre-screening tool for MSI detection from colorectal cancer histology slides
Source: Nat Commun. 2023 Nov 6;14:6695. doi: 10.1038/s41467-023-42453-6 (PMC10628260; doi:10.1038/s41467-023-42453-6)
Supplement: Supplementary file 4 — Source Data [file 41467_2023_42453_MOESM4_ESM.xlsx]

## Sheet: Figure 3a
Sensitivity DP200	Specificity DP200		Sensitivity UFS	Specificity UFS
0.0	1.0		0.0	1.0
0.012195121951219513	1.0		0.012195121951219513	1.0
0.024390243902439025	1.0		0.036585365853658534	1.0
0.024390243902439025	0.9977973568281938		0.036585365853658534	0.9977973568281938
0.036585365853658534	0.9977973568281938		0.06097560975609756	0.9977973568281938
0.036585365853658534	0.9955947136563876		0.06097560975609756	0.9911894273127754
0.06097560975609756	0.9955947136563876		0.08536585365853659	0.9911894273127754
0.06097560975609756	0.9933920704845814		0.08536585365853659	0.9889867841409692
0.08536585365853659	0.9933920704845814		0.13414634146341464	0.9889867841409692
0.08536585365853659	0.9889867841409692		0.13414634146341464	0.9801762114537445
0.0975609756097561	0.9889867841409692		0.14634146341463414	0.9801762114537445
0.0975609756097561	0.986784140969163		0.14634146341463414	0.9757709251101322
0.12195121951219512	0.986784140969163		0.15853658536585366	0.9757709251101322
0.12195121951219512	0.9823788546255506		0.15853658536585366	0.973568281938326
0.14634146341463414	0.9823788546255506		0.18292682926829268	0.973568281938326
0.14634146341463414	0.9801762114537445		0.18292682926829268	0.9691629955947136
0.15853658536585366	0.9801762114537445		0.2073170731707317	0.9691629955947136
0.15853658536585366	0.9779735682819384		0.2073170731707317	0.9625550660792952
0.17073170731707318	0.9779735682819384		0.23170731707317074	0.9625550660792952
0.17073170731707318	0.9757709251101322		0.23170731707317074	0.9581497797356828
0.1951219512195122	0.9757709251101322		0.24390243902439024	0.9581497797356828
0.1951219512195122	0.9713656387665198		0.24390243902439024	0.9559471365638766
0.23170731707317074	0.9713656387665198		0.25609756097560976	0.9559471365638766
0.23170731707317074	0.9647577092511013		0.25609756097560976	0.9537444933920705
0.24390243902439024	0.9647577092511013		0.2804878048780488	0.9537444933920705
0.24390243902439024	0.9581497797356828		0.2804878048780488	0.9515418502202643
0.2804878048780488	0.9581497797356828		0.2926829268292683	0.9515418502202643
0.2804878048780488	0.9537444933920705		0.2926829268292683	0.9493392070484582
0.32926829268292684	0.9537444933920705		0.3048780487804878	0.9493392070484582
0.32926829268292684	0.9515418502202643		0.3048780487804878	0.947136563876652
0.36585365853658536	0.9515418502202643		0.32926829268292684	0.947136563876652
0.36585365853658536	0.9493392070484582		0.32926829268292684	0.9427312775330396
0.3780487804878049	0.9493392070484582		0.3780487804878049	0.9427312775330396
0.3780487804878049	0.947136563876652		0.3780487804878049	0.9405286343612335
0.3902439024390244	0.947136563876652		0.4146341463414634	0.9405286343612335
0.3902439024390244	0.9427312775330396		0.4146341463414634	0.9361233480176212
0.45121951219512196	0.9427312775330396		0.4268292682926829	0.9361233480176212
0.45121951219512196	0.9405286343612335		0.4268292682926829	0.933920704845815
0.47560975609756095	0.9405286343612335		0.4634146341463415	0.933920704845815
0.47560975609756095	0.933920704845815		0.4634146341463415	0.9273127753303965
0.4878048780487805	0.933920704845815		0.47560975609756095	0.9273127753303965
0.4878048780487805	0.9317180616740088		0.47560975609756095	0.9251101321585903
0.5	0.9317180616740088		0.5121951219512195	0.9251101321585903
0.5	0.9295154185022027		0.5121951219512195	0.9229074889867841
0.524390243902439	0.9295154185022027		0.524390243902439	0.9229074889867841
0.524390243902439	0.9273127753303965		0.524390243902439	0.920704845814978
0.5365853658536586	0.9273127753303965		0.5487804878048781	0.920704845814978
0.5365853658536586	0.9185022026431718		0.5487804878048781	0.9162995594713657
0.5609756097560976	0.9185022026431718		0.5609756097560976	0.9162995594713657
0.5609756097560976	0.9162995594713657		0.5609756097560976	0.9140969162995595
0.5853658536585366	0.9162995594713657		0.573170731707317	0.9140969162995595
0.5853658536585366	0.9096916299559471		0.573170731707317	0.9118942731277533
0.6097560975609756	0.9096916299559471		0.5975609756097561	0.9118942731277533
0.6097560975609756	0.9052863436123348		0.5975609756097561	0.9052863436123348
0.6463414634146342	0.9052863436123348		0.6219512195121951	0.9052863436123348
0.6463414634146342	0.9030837004405287		0.6219512195121951	0.9008810572687225
0.6585365853658537	0.9030837004405287		0.6341463414634146	0.9008810572687225
0.6585365853658537	0.8964757709251101		0.6341463414634146	0.8986784140969163
0.6707317073170732	0.8964757709251101		0.6463414634146342	0.8986784140969163
0.6707317073170732	0.8876651982378855		0.6463414634146342	0.8964757709251101
0.6829268292682927	0.8876651982378855		0.6585365853658537	0.8964757709251101
0.6829268292682927	0.8854625550660793		0.6585365853658537	0.8942731277533039
0.6951219512195121	0.8854625550660793		0.6707317073170732	0.8942731277533039
0.6951219512195121	0.8788546255506609		0.6707317073170732	0.8854625550660793
0.7073170731707317	0.8788546255506609		0.6829268292682927	0.8854625550660793
0.7073170731707317	0.8766519823788547		0.6829268292682927	0.8810572687224669
0.7195121951219512	0.8766519823788547		0.6951219512195121	0.8810572687224669
0.7195121951219512	0.8700440528634361		0.6951219512195121	0.8788546255506609
0.7317073170731707	0.8700440528634361		0.7073170731707317	0.8788546255506609
0.7317073170731707	0.8678414096916299		0.7073170731707317	0.8766519823788547
0.7682926829268293	0.8678414096916299		0.7195121951219512	0.8766519823788547
0.7682926829268293	0.8656387665198237		0.7195121951219512	0.8722466960352423
0.7804878048780488	0.8656387665198237		0.7682926829268293	0.8722466960352423
0.7804878048780488	0.8458149779735683		0.7682926829268293	0.8612334801762115
0.7926829268292683	0.8458149779735683		0.7804878048780488	0.8612334801762115
0.7926829268292683	0.8303964757709251		0.7804878048780488	0.8546255506607929
0.8414634146341463	0.8303964757709251		0.8048780487804879	0.8546255506607929
0.8414634146341463	0.8281938325991189		0.8048780487804879	0.8524229074889867
0.8536585365853658	0.8281938325991189		0.8292682926829268	0.8524229074889867
0.8536585365853658	0.8215859030837005		0.8292682926829268	0.8392070484581498
0.8780487804878049	0.8215859030837005		0.8414634146341463	0.8392070484581498
0.8780487804878049	0.7907488986784141		0.8414634146341463	0.8237885462555066
0.8902439024390244	0.7907488986784141		0.8536585365853658	0.8237885462555066
0.8902439024390244	0.7709251101321586		0.8536585365853658	0.7577092511013216
0.9024390243902439	0.7709251101321586		0.8780487804878049	0.7577092511013216
0.9024390243902439	0.7378854625550662		0.8780487804878049	0.7555066079295154
0.9146341463414634	0.7378854625550662		0.8902439024390244	0.7555066079295154
0.9146341463414634	0.6519823788546255		0.8902439024390244	0.7334801762114538
0.926829268292683	0.6519823788546255		0.9024390243902439	0.7334801762114538
0.926829268292683	0.6365638766519823		0.9024390243902439	0.7070484581497798
0.9390243902439024	0.6365638766519823		0.926829268292683	0.7070484581497798
0.9390243902439024	0.605726872246696		0.926829268292683	0.6872246696035242
0.9512195121951219	0.605726872246696		0.9390243902439024	0.6872246696035242
0.9512195121951219	0.5220264317180616		0.9390243902439024	0.6497797356828194
0.9634146341463414	0.5220264317180616		0.9512195121951219	0.6497797356828194
0.9634146341463414	0.48237885462555063		0.9512195121951219	0.5572687224669604
0.975609756097561	0.48237885462555063		0.9634146341463414	0.5572687224669604
0.975609756097561	0.20044052863436124		0.9634146341463414	0.45594713656387664
0.9878048780487805	0.20044052863436124		0.975609756097561	0.45594713656387664
0.9878048780487805	0.14317180616740088		0.975609756097561	0.14317180616740088
1.0	0.14317180616740088		0.9878048780487805	0.14317180616740088
1.0	0.0		0.9878048780487805	0.13436123348017626
			1.0	0.13436123348017626
			1.0	0.0

## Sheet: Figure 3b
DP200 prediction	UFS prediction
0.32292365716215515	0.2968221857886095
0.5097142997535952	0.576076559784511
0.16530725844271005	0.1838245948717762
0.29510805433525844	0.2967741331405406
0.22771676963228202	0.20422088302462743
0.14982876884115007	0.16685393524961986
0.41169405186573305	0.398717641483532
0.15851861480474805	0.18493257991084033
0.8089002882258945	0.7677161557696469
0.15243750283275223	0.12338939747387392
0.12265417391278369	0.14444554796285555
0.18530159696173187	0.23153569569209637
0.1814247543598816	0.1893034991004569
0.1257383540173106	0.1201927186638641
0.13504400370248426	0.1252627302736983
0.8052911407560586	0.7824137730099643
0.5095646465074622	0.37630366621421063
0.3986664246279453	0.3850405980891247
0.24078308000173854	0.19076938730159756
0.11744249034542603	0.11693855790420768
0.423808508167441	0.3012231616764206
0.14467979106506543	0.2308408703012942
0.18259090060323646	0.19959071551775304
0.29812131065816244	0.2298426312697013
0.14208815861959936	0.15817164864499103
0.11000111212213459	0.12873761220120533
0.09753671424336392	0.10440946080809424
0.30126708948171155	0.30683232705805535
0.19464570165548034	0.1940785534185505
0.5995751326630867	0.573205513142541
0.20850943461130525	0.16573808504326812
0.10766577747604235	0.10953272501794342
0.7483706577030972	0.7263308354278415
0.1982630109236954	0.19072814792153112
0.8718236392232253	0.8251752642330944
0.5599300285225328	0.5709302944407056
0.31215044675985454	0.23386141415126802
0.24234191635957023	0.24673514921553882
0.258577443433493	0.2143600352966809
0.7595434429702532	0.6877135986962483
0.33824697845565777	0.35895433436200175
0.33056449457312315	0.29843333359816265
0.85304495993917	0.8019986119906605
0.09222850387809461	0.09510615041645153
0.2692707601749514	0.2626005272858216
0.6127928904930992	0.6156949448660595
0.5891784307313886	0.5438114382364504
0.12075620045405017	0.12778249910108183
0.13214455253982374	0.13446776789855577
0.7200645831605041	0.6102788963295734
0.13464858880824981	0.1212332027464951
0.11314117515846916	0.12423454076900443
0.28589574171962273	0.2926614169221803
0.3948247942509667	0.37092520830064024
0.16491332399897107	0.18458345115910607
0.14164946503164055	0.12401779582381768
0.4034161116531403	0.3613350529665168
0.5049611478822371	0.4219572939784989
0.1384288257707108	0.1409994624838368
0.2799804256977556	0.3110217316759884
0.2185035322349004	0.2624651997114632
0.1094734838628514	0.10977930956329206
0.17136737947241176	0.14821618599807662
0.7831816796853608	0.7320124631338358
0.15147449190511617	0.16320991099057097
0.14487840897202958	0.15008703298814516
0.7388580159113284	0.7838339942916287
0.40785447094378874	0.32833346712044875
0.8642809453325394	0.8171225017381016
0.15008414722725558	0.13349633199903593
0.13335355979614327	0.13653352967411156
0.1294483489787591	0.125099538317054
0.18699859900768426	0.2066816326865757
0.5892269686127245	0.49445848418418215
0.7859775438829664	0.7752883566262674
0.31247107982984385	0.32624088454796635
0.19781449689079347	0.17573477707801285
0.1315492984713995	0.15726095177627422
0.7457307046803008	0.7190177858500075
0.3301836793455217	0.3143835669148299
0.42254326910018425	0.43806041742456014
0.31583659246081647	0.26893258269617404
0.12281503193721115	0.1139709955672141
0.22013752213088394	0.261837065849639
0.6456038720174456	0.6488576902839286
0.4995873871312231	0.42423126089864305
0.2281067159416392	0.25818122080373573
0.6459704148588892	0.6173854823140732
0.20294410604098692	0.2438446209845436
0.14613541226329224	0.15343454948328772
0.43282976912308757	0.4474551058738738
0.22240122976564508	0.22252310112852153
0.1872479193519506	0.17052877760785254
0.11915877095007571	0.11571758595127979
0.17755553840528468	0.14587819822199974
0.2353745477235032	0.231516668804525
0.08467437255801064	0.08243214977002483
0.18453983291206266	0.16735265634492572
0.1508599157617396	0.1767439021748131
0.16427969920601637	0.1631998793846308
0.330132616278744	0.361382037765723
0.25806216304979634	0.2750929056575991
0.4366453199083953	0.42022990028591584
0.08148347057387222	0.08967784884044776
0.1041963751737332	0.11519907553889991
0.21573742765049114	0.21371158378648408
0.10614758337121778	0.09684160169396731
0.11622489529385885	0.1472322757719564
0.3207607934573704	0.36273550686463985
0.12862065985465954	0.1675426101820416
0.11713498772699907	0.1178895895161627
0.3262250643742659	0.29662178943992284
0.10727147991778165	0.11714812532840119
0.5351498690111425	0.5140835958022177
0.5266813874952838	0.5361865222181681
0.17376381834841698	0.15056069557307317
0.3528680675546086	0.22977650007306502
0.11586771974518704	0.11696073249101874
0.1220046138851905	0.1248599448412817
0.21086280893948767	0.2248220120965018
0.16055462980056492	0.18684149233525627
0.1546576315584838	0.2085437267603208
0.31254803789143626	0.3339514355765919
0.6052071086722907	0.569414385538185
0.34383889844451604	0.329799373339235
0.3898680522073413	0.3253737986677032
0.1396800926648586	0.15297944618611783
0.5441206601418987	0.4866763205782174
0.10637099124253677	0.11432666902302614
0.10453182176216004	0.1140867589533125
0.315537290092119	0.31840296623535586
0.13861224321135882	0.13677305480058172
0.55022328043108	0.5166116567878637
0.6998633446437321	0.6455590867406804
0.22109775248149682	0.2192669172171592
0.2845663063676913	0.338054044263477
0.4520581522617162	0.4989394055334435
0.5476738785480089	0.5827374752581904
0.1240068423644656	0.11987231740153954
0.5986107557496572	0.6305380601359566
0.3670452847059308	0.3477743196351902
0.10957441016375576	0.11090957001222378
0.4388698868536065	0.40213973644902
0.28392742583644787	0.3137067570926435
0.19360110273852388	0.16705665312548382
0.19452638827103133	0.19031140512993844
0.34926838818524114	0.27745866444411754
0.4270116270932435	0.4804223598937069
0.2000282495277322	0.21535995078468517
0.6245583093321347	0.6324822275825096
0.22134283532687885	0.26842675665493004
0.12092414939330126	0.11203639321869974
0.18086826144926998	0.18734121375426505
0.2263386138387322	0.1988008709829312
0.19183333794013055	0.1773878689601896
0.10468721570541357	0.09633787790985368
0.13676545910651786	0.1339650485393188
0.10956574219856328	0.11750007735385606
0.8196630674961747	0.7090176605522336
0.13311271602988864	0.15244310754653137
0.7661394516929545	0.733293057882326
0.26831416815254183	0.2775946799313505
0.5272810348080255	0.508650931514038
0.6618600281633862	0.6193869636025534
0.3481719316914094	0.33877993350434127
0.40717426115223937	0.4258556819589271
0.2580075443137563	0.293810833914742
0.6514506641372406	0.6628870653563173
0.20923179213010992	0.1552789839987282
0.1485897511650359	0.14972495528352806
0.3112965118070308	0.3864052899582536
0.4524994010560732	0.4046766324473164
0.20060033998856563	0.216155585178048
0.41689258870044227	0.4320481517811933
0.7838379435437725	0.7859610318875822
0.27610381941882794	0.2688859764446998
0.14690294204611323	0.1426878537842007
0.13625454533314968	0.1445429025867565
0.269846675551095	0.2522503380332486
0.2506784476889786	0.21550624094610896
0.5767880181265309	0.41937322180044584
0.1478297624135224	0.16638326736526615
0.30443819154096435	0.2610161794268023
0.1909867052183745	0.1956804361922016
0.7652514857686867	0.7678646784608795
0.38753354704120885	0.407032835670442
0.5403440419036957	0.41553416888023964
0.6670562997830339	0.6462451130827251
0.24240660132755465	0.25529929165495546
0.45583461237621276	0.4229072846003947
0.5222218145869619	0.3423083596451282
0.3196099454209577	0.3253992463403165
0.20511912850494543	0.21418122163065434
0.20985849151420682	0.20051832890333335
0.6786581074820278	0.6093051531475618
0.8274924795874952	0.8148190228153541
0.14582063846351134	0.18159493685935568
0.8044280804173612	0.7228042926287892
0.6212408356482025	0.6516355250457069
0.4620649935337741	0.5174295997147047
0.5946160798642144	0.5269964747034902
0.2889095990108173	0.22913014962959816
0.16466336932798864	0.16733016707835405
0.12101507134352602	0.1180525370072759
0.20755722237959637	0.17774450565301225
0.6379343009151693	0.5811184267081263
0.11308572215257909	0.1183281403504959
0.12316776730202023	0.14196973959448075
0.2219661801383296	0.2516412523426407
0.701141970055237	0.6856179276878038
0.24081938178556916	0.23500039400591338
0.2098778862952623	0.16606652623740265
0.7964759274586461	0.7341154018003826
0.1336494545992746	0.15706302616467627
0.18603433608193828	0.16787356016688548
0.3803961883313916	0.3085166562926493
0.7721011171361426	0.7291371305428084
0.4683079214291502	0.4032981303512685
0.8316287457204582	0.8014106759072186
0.33207337526462416	0.23546059843987902
0.5470826230472478	0.42632476478013953
0.08336507105148704	0.08518210112986921
0.23160322189223762	0.2099492275460067
0.7184308841007965	0.7039252480591109
0.7161894410607853	0.6577558635589535
0.6860914742029708	0.5975124651559665
0.2372962825895705	0.18359775983968168
0.13655363739268844	0.14559380078912884
0.13435282141517313	0.1277022730561563
0.18828678614419664	0.23416793956174775
0.16076307750401786	0.19486375730786365
0.11727809801764146	0.11792600845189218
0.754514459924879	0.7034265586686178
0.39375025183395806	0.40598673885765746
0.14569448466757706	0.13685797785562512
0.2880291360744639	0.31452007744536153
0.29665286780592237	0.31367567772593474
0.4799067280876034	0.5121477515020646
0.7865498578056509	0.7382425409778876
0.12561274564682848	0.14308018735323555
0.0944112938097975	0.10631209061771725
0.1834980758258816	0.22678990068902682
0.2718286799249259	0.366852774400734
0.2801593233628802	0.2563504973447147
0.22228395968605422	0.19125300538097784
0.5135456753106559	0.5064610107508589
0.7075909800283052	0.6980681413859913
0.407424090381738	0.3881117324057423
0.17303613523225608	0.16675898928025906
0.23397515003891528	0.23058524080284154
0.19962994300321854	0.2224836171003688
0.14920929784325856	0.1602068486360149
0.1757569757932058	0.18792599495207687
0.8013415613687651	0.8008881877277143
0.37685665405354063	0.3891073027920855
0.1081112895131377	0.11046901370403771
0.14705060140258489	0.13959820690602895
0.5970900604139319	0.622268615248663
0.1513338984746505	0.1447145543436494
0.14039374609966915	0.1394503794899593
0.19734503987085658	0.1370075752235456
0.24337384444713744	0.2710239704096048
0.1588133544730983	0.20297957219192628
0.190621948560532	0.2168600147960071
0.2355736158607904	0.2723935057548557
0.73249936150729	0.7468772563354349
0.5682092430801506	0.5270937735840256
0.1496408476649285	0.16889992294836537
0.15699196531012652	0.18637896271954474
0.25665686305711216	0.3140402833059724
0.1549998784022425	0.14950512669420118
0.18065873944044825	0.21267537394035838
0.3958585696905503	0.4287642432705866
0.17274728603413403	0.18448804488463602
0.5260936232451893	0.5199409232198005
0.18706507716038603	0.19424590436889658
0.20223010784408363	0.22295962897513846
0.1524588583413063	0.17885521061416534
0.5284441120717737	0.4982192677757527
0.7410965592889118	0.743994005911633
0.4160650226094062	0.43218457644057406
0.16520043441704332	0.1797326381955771
0.1998399966242782	0.19223042513233787
0.1923674678370757	0.16799565053301663
0.7360720136773745	0.60586399527631
0.39406839782950703	0.4029207920362334
0.7062308469375747	0.6808592430454794
0.6029670249370422	0.6384084214121472
0.24406877370647156	0.27900573738603357
0.22923420816687237	0.1941989330256723
0.15738428995272932	0.15945761699949001
0.18329770027028267	0.180567090929829
0.2678722039026267	0.1742265112000618
0.24422599162568184	0.18317397408458289
0.44024859256908144	0.4337709723277362
0.5897495269018551	0.4276674563022468
0.6029992772904634	0.6931042946068469
0.7963378261159523	0.7723912927356174
0.3413200455064422	0.3158245022892707
0.3376257860056094	0.2905738821593256
0.1270869880676273	0.1367689727994135
0.11514414164807746	0.12976416035669905
0.1949123129299224	0.2731778306668006
0.17517735803329856	0.1579076196847578
0.25528543786617425	0.21345306923469057
0.1739829321680921	0.16890952348829022
0.17582328293516325	0.19661660841243625
0.2275736571315933	0.2236467939996181
0.12029260906451306	0.12872836690242923
0.09679910715074086	0.11351435914763423
0.30787314396749715	0.32434170019249475
0.15512072941146532	0.16450338200027223
0.21081209129868955	0.2547969517292051
0.09165815655144946	0.09816061923548275
0.38013176936250515	0.3593461722157275
0.12021038851083811	0.13904222998408503
0.19318857573512993	0.2140179341104886
0.45427561282418255	0.4608413405423397
0.15520197213376133	0.1416810771626657
0.7585054775382243	0.7455859068673844
0.4045481561574821	0.3595058870707696
0.22415006179747762	0.18322391724242815
0.6358510154480528	0.648563903148479
0.7740477939365781	0.68766022885935
0.1582199945990656	0.1507652658957783
0.2009153594013932	0.1843891571577708
0.17531762399568857	0.17199859990851338
0.18413673957183851	0.20464790228452193
0.17815776896977706	0.16517818370413465
0.12359053023031522	0.13484473300946345
0.30790553506336477	0.22853619869080177
0.23577087070443759	0.22041101556222245
0.18103873111786561	0.22894670789987198
0.8446765860134227	0.8259440381632505
0.1822888600234541	0.16814569955219147
0.17893562557019582	0.20348937783794174
0.5322911903541463	0.5357263735825218
0.6588200447333167	0.6797189573924789
0.19456731604746605	0.19880555380515014
0.1649328736804294	0.17311117620699298
0.25418144724422476	0.22333816471678664
0.8412733545440073	0.7851700221933758
0.30378471906915117	0.26394173367153145
0.23037109368225908	0.2113056486073378
0.21124028289862617	0.24438666761750544
0.18273229414187853	0.155604668292366
0.4132229247674364	0.46378962983882616
0.25987473753684376	0.26176088152396937
0.2416894306822873	0.20892138715653405
0.5327565695052305	0.5405293259103723
0.5980108942285471	0.5115863792872198
0.44402016582343523	0.42460290976727505
0.16204009710748243	0.18887637864468837
0.17487098393800382	0.1692511066418694
0.5754672364764549	0.5425111940370932
0.22333199875244997	0.22021753922957354
0.3765846776141046	0.30366282566472624
0.10490387478341709	0.10008966340747022
0.3114472657780732	0.29956700424463606
0.626069689640403	0.5741410670734078
0.11994906428866135	0.12903147709336413
0.618383827306395	0.5996128633321381
0.4890821480754314	0.47313966351472514
0.8626582141969062	0.8600341312879617
0.7343023576292024	0.7120235061672652
0.1844511828445138	0.1794751385142717
0.1748585372020985	0.1946796240994938
0.11003718813476414	0.10112009433233479
0.10699601046627126	0.12952129934418966
0.21639977523384327	0.16385481960266957
0.33599494331757573	0.34905191626539694
0.16747849755674038	0.17240274433333228
0.5347303131234317	0.5597342792225074
0.3084353967622445	0.26902968195604693
0.1607929800625602	0.17794440986558013
0.0947686412494982	0.09728939720326163
0.18460189517883488	0.17452813482172094
0.14889871242019515	0.1388485261592733
0.4123278490027166	0.35894993348257503
0.292921539906176	0.2977709246895843
0.15491328703242677	0.1591133603852197
0.11259597841712048	0.1127719231282874
0.21284183084117644	0.17513469984423002
0.3150727649989691	0.3569932146647956
0.3580113773437155	0.4017820870284734
0.31523069075895044	0.21254954018046512
0.2118539744053398	0.21683609381725868
0.2905286356569077	0.2935723947544222
0.6069826564770912	0.6362931303996623
0.17865478953481226	0.17221387145611902
0.4256379159092786	0.35007071950154506
0.2766409101916981	0.2785847132204737
0.1481319142832959	0.15000897347945463
0.17060634721805387	0.19671836006350665
0.4788078879984463	0.411041145348584
0.641103777616948	0.6560372331353955
0.1357577476048874	0.10613325540911459
0.14562945008527695	0.1300731128417875
0.2914992263996197	0.30886693655679015
0.16536750827363586	0.17979241799382673
0.5784571826375351	0.5486241443498188
0.1218656141452472	0.11688384306181104
0.22025649456582233	0.1897296168825798
0.8228877373338922	0.8246685014282927
0.838854356111313	0.8258611981810253
0.17045071543570156	0.18005161085531726
0.13704613437860141	0.1268857729038614
0.19358523531496186	0.18656070140700745
0.28241393577808027	0.29427393890582265
0.23649875574648974	0.1922622651831567
0.18893522412629024	0.1896157969050231
0.420632465348794	0.3879196591180711
0.4475632344784216	0.4571549105462281
0.6083917627582528	0.5499359155840564
0.20311379666872878	0.2233784770862001
0.15426676895598124	0.16487146746262063
0.7610596810614005	0.6791724481018375
0.2458902339261161	0.2579136443944304
0.3654852542465664	0.3676761308340668
0.21380285267516064	0.19519340983093214
0.14661295482075296	0.16618589379817575
0.6723292471122557	0.598427783804221
0.44052127178598766	0.45018421081094306
0.41367216553971126	0.36719346389647484
0.2559751002136296	0.23152412184492838
0.4900245807102006	0.47017961160351046
0.49664614074909225	0.4814850030299097
0.1652252119326612	0.15687429810089323
0.3350845050876733	0.33791946534854156
0.4366447341236133	0.43348948119679476
0.23785273223789047	0.2639065724970041
0.09726232173824786	0.09939215700276567
0.14900221245943168	0.1625695567829944
0.5604071831148054	0.5699125712084838
0.20626846376994057	0.17999450323690272
0.5514511041088236	0.5882886319885945
0.10924541270837894	0.10923635214241485
0.2128578956199564	0.22388065282962258
0.12762429904698216	0.14993886356994213
0.5549763197518309	0.5192598344408624
0.73942554174701	0.7059766141119491
0.16315786583981057	0.1721849869175544
0.544134090029379	0.5690188793179977
0.48024528155773877	0.5054767070591675
0.18127520133553532	0.21402580535010227
0.627630657329598	0.6425541941494237
0.11972018933008108	0.11464737244098773
0.3168921998328175	0.27076195828515853
0.25641507099701616	0.14879105635197176
0.1617260358714382	0.16768865088365853
0.16992438960193867	0.1902393229453982
0.3329181936160194	0.31932066798303393
0.7336120602431664	0.7286738326782602
0.14139907144370129	0.135561438395011
0.16446292299827586	0.18871164980777336
0.2816387897189084	0.22046350050644337
0.24569348090505513	0.21599871446816224
0.7644519906600958	0.7262002992989305
0.29591650614176057	0.19499432055035593
0.2607788151175273	0.21458075843609228
0.21643527321778805	0.2160746226157506
0.4117804516573325	0.3206090220368902
0.14023219884409682	0.14090719072739336
0.6348894579259761	0.6645429857561237
0.2239006377180445	0.19751619639369647
0.4789718804292236	0.5020035365491079
0.1348717854787147	0.14578508206769222
0.12567320066766982	0.11589227981223954
0.14620764276887968	0.16636057510792696
0.4957596072597023	0.40496647686875553
0.2671873908546037	0.22819003113556974
0.4185596149593055	0.41142344372312484
0.32604021974146863	0.29966498578620676
0.19842422370963791	0.18865793520988772
0.301559292553644	0.2842810493637293
0.553393796954616	0.5102419358336192
0.5703912247719045	0.6110103321551802
0.5903615918585824	0.6062029118786358
0.11585014098194636	0.11871543962801387
0.6017964004967018	0.6258579829811876
0.8369741821546725	0.8082508116016501
0.4706031223354473	0.4162455501314749
0.3818787709917055	0.38238212174374053
0.10881780176851094	0.12098762362576755
0.36627551039779604	0.3310303687840746
0.4293124487090721	0.34065509009029876
0.24251710183149722	0.18135483930886678
0.14705573685924436	0.14695040675311982
0.13033861399787902	0.14764930971807122
0.11939026773005373	0.14457129633781618
0.23820007616623556	0.1997677212040432
0.559074553491652	0.5861109252555279
0.5545868141357457	0.5085562757175822
0.15069753702640337	0.16689863050535686
0.48121302655671644	0.4927493735641226
0.23855131284781264	0.1974823178249322
0.6694818036146282	0.6557495540071705
0.136425580590196	0.13405242797556224
0.13522535652328643	0.12028918657153485
0.26243477675557764	0.2684362535773693
0.33897909976461243	0.3532907339318059
0.6975333570941775	0.5407617201975132
0.48985872208002557	0.5174070910295342
0.3837937467133504	0.4136961604691256
0.30864653009407506	0.312182887403587
0.26006796955397304	0.22977217556042437
0.24656230546701005	0.22364618190779184
0.12060701786158966	0.11778130475707262
0.17145759241615274	0.2234835303831892
0.2858037816449856	0.2614266053932349
0.33372169988330674	0.2565283257221169
0.6484053206437611	0.5686576907336728
0.18007363947219615	0.17339037802383722
0.27517881000022476	0.20882114157292414
0.7489848275569698	0.8109125847900517
0.2945647852768874	0.2820572462899515
0.2470218446757557	0.2869829761588566
0.19918421146467713	0.23338795111373714
0.1764971627942577	0.1647163486976921
0.2301112069773735	0.16738711137875895
0.22265894068364267	0.25181883907644004
0.18439194203832993	0.1768867312736845
0.8137651344054107	0.8059771561541131
0.11155111763048045	0.10633351894121465
0.18343489375594974	0.1603477605977809
0.1360711599118237	0.13060756764464568
0.6463724351288619	0.5936969195822979
0.1435374590160764	0.13239851949179035
0.2826798737547888	0.25249265900176954
0.869172828159376	0.831400649698941
0.8236807566164991	0.7493260409827782
0.242551030486032	0.2116292981395461
0.3929011756355292	0.45646733771749326
0.3903967049435513	0.2962196368595993
0.167927377581594	0.2160072909595516
0.4355315294076456	0.4198094291471745
0.2629554643604702	0.2466817263901647
0.11868852633362013	0.11954844557219917
0.14062188886542468	0.16937721550181176
0.17490868177358793	0.13545675136752558

## Sheet: Figure 3c
Patient	Slide	Prediction
0	0	0.7734900116920471
0	1	0.7860999703407288
0	2	0.7717700004577637
0	3	0.7924900054931641
0	4	0.7882199883460999
0	5	0.7839499711990356
0	6	0.7714700102806091
0	7	0.7851300239562988
6	0	0.32760998606681824
6	1	0.3353100121021271
6	2	0.3323900103569031
6	3	0.3296400010585785
6	4	0.3299500048160553
6	5	0.3421899974346161
6	6	0.33226001262664795
6	7	0.3312000036239624
9	0	0.23634999990463257
9	1	0.21804000437259674
9	2	0.23319000005722046
9	3	0.23934000730514526
9	4	0.22899000346660614
9	5	0.2398100048303604
9	6	0.24021999537944794
9	7	0.23117999732494354
11	0	0.18727000057697296
11	1	0.18727999925613403
11	2	0.18080000579357147
11	3	0.188510000705719
11	4	0.18821999430656433
11	5	0.20051999390125275
11	6	0.19749000668525696
11	7	0.19348999857902527
1	0	0.6203500032424927
1	1	0.6400600075721741
1	2	0.6352400183677673
1	3	0.6394000053405762
1	4	0.642300009727478
1	5	0.6194499731063843
1	6	0.6080499887466431
1	7	0.6512100100517273
10	0	0.4765700101852417
10	1	0.46101999282836914
10	2	0.4839699864387512
10	3	0.4591600000858307
10	4	0.46663999557495117
10	5	0.47927001118659973
10	6	0.48100998997688293
10	7	0.4623900055885315
20	0	0.27232998609542847
20	1	0.26131999492645264
20	2	0.2984299957752228
20	3	0.2762500047683716
20	4	0.28001001477241516
20	5	0.26583001017570496
20	6	0.27733999490737915
20	7	0.27665001153945923
15	0	0.18392999470233917
15	1	0.2050500065088272
15	2	0.18546999990940094
15	3	0.18943999707698822
15	4	0.20843000710010529
15	5	0.1788800060749054
15	6	0.185479998588562
15	7	0.18579000234603882
2	0	0.6812300086021423
2	1	0.696179986000061
2	2	0.7055500149726868
2	3	0.678380012512207
2	4	0.6756899952888489
2	5	0.6999599933624268
2	6	0.6966099739074707
2	7	0.6982799768447876
12	0	0.4105199873447418
12	1	0.40529999136924744
12	2	0.41508999466896057
12	3	0.43279001116752625
12	4	0.4272899925708771
12	5	0.39285001158714294
12	6	0.40345999598503113
12	7	0.4038900136947632
21	0	0.26973000168800354
21	1	0.2674500048160553
21	2	0.2680099904537201
21	3	0.2650800049304962
21	4	0.26429998874664307
21	5	0.2807599902153015
21	6	0.2662299871444702
16	0	0.17130999267101288
16	1	0.1639699935913086
16	2	0.1697400063276291
16	3	0.17305000126361847
16	4	0.16101999580860138
16	5	0.16064999997615814
16	6	0.17605000734329224
16	7	0.1697400063276291
3	0	0.7795000076293945
3	1	0.7695500254631042
3	2	0.7560499906539917
3	3	0.768779993057251
3	4	0.7541999816894531
3	5	0.7587000131607056
3	6	0.7544599771499634
3	7	0.7768800258636475
14	0	0.45205000042915344
14	1	0.45778998732566833
14	2	0.46709001064300537
14	3	0.45159998536109924
14	4	0.4552600085735321
14	5	0.4894700050354004
14	6	0.4614500105381012
14	7	0.4794900119304657
22	0	0.20935000479221344
22	1	0.21797999739646912
22	2	0.21724000573158264
22	3	0.21806000173091888
22	4	0.2170500010251999
22	5	0.2261500060558319
22	6	0.21453000605106354
22	7	0.2244199961423874
17	0	0.13314999639987946
17	1	0.13651999831199646
17	2	0.13264000415802002
17	3	0.1319199949502945
17	4	0.133200004696846
17	5	0.14250999689102173
17	6	0.1292400062084198
17	7	0.13533000648021698
17	8	0.13413000106811523
4	0	0.6872299909591675
4	1	0.6644300222396851
4	2	0.6828500032424927
4	3	0.6959999799728394
4	4	0.6884199976921082
4	5	0.7089200019836426
4	6	0.6911900043487549
23	0	0.3138999938964844
23	1	0.3132700026035309
23	2	0.296970009803772
23	3	0.2943199872970581
23	4	0.29892000555992126
23	5	0.29774999618530273
23	6	0.2890099883079529
23	7	0.3122900128364563
23	8	0.3021000027656555
24	0	0.25916001200675964
24	1	0.2582100033760071
24	2	0.24875999987125397
24	3	0.2612200081348419
24	4	0.2513299882411957
24	5	0.26298001408576965
24	6	0.26058998703956604
24	7	0.2565999925136566
18	0	0.20069999992847443
18	1	0.19724999368190765
18	2	0.19468000531196594
18	3	0.18669000267982483
18	4	0.1995300054550171
18	5	0.19070999324321747
18	6	0.1863200068473816
18	7	0.1863200068473816
5	0	0.7225199937820435
5	1	0.7162600159645081
5	2	0.7204099893569946
5	3	0.7232900261878967
5	4	0.7344300150871277
5	5	0.7048699855804443
5	6	0.7251999974250793
5	7	0.7209200263023376
28	0	0.31909000873565674
28	1	0.29725000262260437
28	2	0.33375999331474304
28	3	0.33417001366615295
28	4	0.3388899862766266
28	5	0.3433400094509125
28	6	0.3194600045681
19	0	0.14188000559806824
19	1	0.16403000056743622
19	2	0.15022000670433044
19	3	0.1574299931526184
19	4	0.15327000617980957
19	5	0.14488999545574188
19	6	0.15289999544620514
19	7	0.1478700041770935
7	0	0.609529972076416
7	1	0.6159499883651733
7	2	0.5807999968528748
7	3	0.5820599794387817
7	4	0.6033400297164917
7	5	0.5816799998283386
7	6	0.5946199893951416
7	7	0.612060010433197
25	0	0.2037699967622757
25	1	0.19499999284744263
25	2	0.2031099945306778
25	3	0.1911199986934662
25	4	0.19723999500274658
25	5	0.19391000270843506
25	6	0.18694999814033508
25	7	0.19248999655246735
8	0	0.6895300149917603
8	1	0.6987599730491638
8	2	0.6969699859619141
8	3	0.676800012588501
8	4	0.7014600038528442
8	5	0.6960300207138062
8	6	0.6823999881744385
8	7	0.6906999945640564
26	0	0.16711999475955963
26	1	0.1695600003004074
26	2	0.16783000528812408
26	3	0.17723000049591064
26	4	0.17502999305725098
26	5	0.16784000396728516
26	6	0.16468000411987305
13	0	0.579010009765625
13	1	0.574180006980896
13	2	0.5755000114440918
13	3	0.580560028553009
13	4	0.5724499821662903
13	5	0.5706800222396851
13	6	0.561959981918335
13	7	0.5825300216674805
27	0	0.12353000044822693
27	1	0.11507999897003174
27	2	0.12567000091075897
27	3	0.12383999675512314
27	4	0.12022999674081802
27	5	0.1266700029373169
27	6	0.12341000139713287
29	0	0.16527999937534332
29	1	0.15793000161647797
29	2	0.16179999709129333
29	3	0.16689999401569366
29	4	0.1633400022983551
29	5	0.16019999980926514
29	6	0.1550000011920929

## Sheet: Figure 3e
DP200 score	UFS score
0.42757574	0.37949502
0.4914313	0.44587496
0.5062259	0.47092536
0.42838094	0.38832992
0.3801033	0.4241361
0.3710903	0.47066516
0.43360662	0.44293398
0.4899405	0.42777568
0.4981076	0.47996196
0.4265764	0.35503286
0.34636965	0.41922742
0.42048872	0.430751
0.38589808	0.4290149
0.39900652	0.474045
0.40508336	0.36288902
0.41973984	0.37209702
0.3875704	0.36350948
0.38614905	0.38715065
0.3489145	0.34552914
0.41532537	0.3843056
0.45136	0.48245668
0.38201556	0.4404354
0.48769385	0.48884666
0.43507054	0.46642163
0.3603569	0.36008978
0.45898882	0.4552425
0.39948836	0.38070345
0.40565473	0.402445
0.39199987	0.39748317
0.4174308	0.40382922
0.39031246	0.42236364
0.42144823	0.4472105
0.4649902	0.49229494
0.41614586	0.41035494
0.4379089	0.42068237
0.3476648	0.3562854
0.3576327	0.3921257
0.40058985	0.38926867
0.4122924	0.4163718
0.46567222	0.4602111
0.44089037	0.47316357
0.41366714	0.43526393
0.35676008	0.4051902
0.4347765	0.4882944
0.40777558	0.387972
0.34170026	0.35896304
0.35186917	0.3186772
0.42557627	0.3608451
0.40338236	0.38480443
0.47331625	0.45886466
0.4328036	0.39546913
0.44178304	0.41794246
0.4149946	0.40091366
0.3725856	0.3670744
0.43717265	0.4603293
0.4579608	0.4368784
0.41830772	0.40466905
0.44381547	0.47861826
0.43946773	0.45862255
0.4250232	0.42127702
0.4929526	0.47571793
0.40490097	0.37772584
0.45988628	0.45674074
0.48134023	0.43545237
0.4095303	0.42590985
0.43408036	0.41868302
0.45523775	0.42632422
0.46093008	0.43307322
0.43605003	0.42824423
0.44371477	0.4484743
0.40575588	0.40865043
0.49757802	0.46681663
0.44613516	0.41628754
0.45914358	0.47726375
0.4499736	0.46922964
0.5014799	0.44103068
0.45991543	0.4591168
0.39326096	0.4212821
0.50105965	0.5219521
0.56050915	0.58355266
0.49382427	0.46109682
0.40733457	0.4174068
0.5038198	0.4704718
0.52017254	0.51494
0.47583523	0.46473467
0.5135754	0.4531925
0.5731309	0.4604898
0.4143041	0.41408792
0.46146068	0.46550035
0.48441803	0.49452087
0.47387952	0.52909666
0.44241986	0.44030407
0.42476386	0.43498436
0.40254307	0.388238
0.44638926	0.49155274
0.4898282	0.45274007
0.49538133	0.4468562
0.51962805	0.43255383
0.5118963	0.41102928
0.50756043	0.47974408
0.47109875	0.47839978
0.52495635	0.5470643
0.53781074	0.49829906
0.5482311	0.5503592
0.47779623	0.4929879
0.4738732	0.4669102
0.4468382	0.4459668
0.41965204	0.4185156
0.43181846	0.429651
0.5121612	0.5014804
0.55486745	0.53840923
0.5199827	0.46759593
0.54844075	0.58217996
0.479902	0.5525841
0.50109434	0.49654338
0.4529614	0.47148275
0.429387	0.43415305
0.40827933	0.4310606
0.4239885	0.44009832
0.42257494	0.39604518
0.4827818	0.51049554
0.5511243	0.57843506
0.4480927	0.44066978
0.5343464	0.53192836
0.4385085	0.38212246
0.47780076	0.43454468
0.52406096	0.51872414
0.49157253	0.52583367
0.48568437	0.5504271
0.44582093	0.46276093
0.45388246	0.46005037
0.4262336	0.37411493
0.49703965	0.48824647
0.4268273	0.44605297
0.35755587	0.3611604
0.39268848	0.38804394
0.40390515	0.4283955
0.41420656	0.40954587
0.42747554	0.44019055
0.49005234	0.4649396
0.3707504	0.38192517
0.499568	0.5194257
0.45083085	0.45633444
0.46185568	0.43081576
0.5021455	0.50188357
0.5004327	0.49652117
0.46856314	0.4512929
0.47153348	0.4490534
0.4510716	0.40468666
0.38835	0.38306558
0.46273357	0.45132762
0.4007813	0.38068157
0.4080458	0.43941423
0.52532744	0.52139276
0.47034958	0.4678752
0.5197762	0.50986964
0.41212556	0.41247866
0.4383758	0.41068295
0.3783747	0.3661968
0.46161175	0.46369395
0.40614152	0.40210095
0.43514165	0.4722368
0.45284823	0.4227906
0.4307903	0.4160576
0.3927274	0.37104264
0.41309667	0.3844058
0.5004816	0.45482418
0.43508494	0.41850957
0.47909832	0.50580347
0.41276634	0.40274882
0.48869997	0.4752916
0.44043285	0.43959484
0.35526606	0.3981148
0.4269461	0.43655238
0.46157137	0.45231187
0.46859848	0.4292682
0.3938765	0.35690466
0.44333985	0.4012423
0.48269314	0.42192826
0.4558102	0.42156217
0.5181055	0.48392832
0.4820334	0.52356154
0.49172872	0.5425184
0.5429935	0.53044945
0.45026612	0.41441414
0.39216614	0.42458227
0.36538675	0.41155535
0.43716034	0.45441335
0.42875224	0.3964956
0.54039705	0.5159636
0.45289454	0.39148596
0.39349586	0.36613044
0.4518739	0.4682657
0.47216982	0.4827659
0.52330387	0.4653884
0.41213092	0.37165567
0.4482755	0.4010925
0.4155466	0.40283978
0.41191712	0.40185997
0.4114181	0.39772913
0.4518124	0.45681688
0.475635	0.43248647
0.4783952	0.44944316
0.4638365	0.40252477
0.4082275	0.3697195
0.43482164	0.45135835
0.45103613	0.41256607
0.49031878	0.4745772
0.48018575	0.48424363
0.49486843	0.51132184
0.50223124	0.4337726
0.4301524	0.41094178
0.43499094	0.39276117
0.5305834	0.48786703
0.47585994	0.4854806
0.49722078	0.43723074
0.45878705	0.46578807
0.4888099	0.4746596
0.5130347	0.5141136
0.41882506	0.43757376
0.443526	0.42673475
0.43392804	0.44751883
0.51019895	0.48775393
0.48558062	0.4844156
0.44161606	0.44539726
0.42041105	0.42648092
0.36098495	0.34960544
0.45466375	0.45752412
0.45689413	0.47176307
0.4505418	0.45063427
0.49451566	0.4413552
0.5094215	0.47526756
0.48184735	0.457537
0.4140532	0.39218414
0.43236467	0.3966956
0.5046012	0.47378948
0.4630123	0.44016913
0.40682378	0.4172225
0.40365216	0.41301838
0.44671378	0.4635315
0.47593182	0.46810213
0.46534657	0.47211513
0.4742207	0.46465954
0.46509796	0.45427257
0.44524547	0.46861422
0.45002747	0.42627612
0.46271303	0.408432
0.47736543	0.4594357
0.43171257	0.4446028
0.4257503	0.4358426
0.43343842	0.4518917
0.48355743	0.5187696
0.40501115	0.40833572
0.4493212	0.43638003
0.4086841	0.3802686
0.55551106	0.5359536
0.5005831	0.48147884
0.49694204	0.4943746
0.45652854	0.45979342
0.48988435	0.46004796
0.53089744	0.43786776
0.5370459	0.52300256
0.44666252	0.48054302
0.3875269	0.41793358
0.38741052	0.4367855
0.46242452	0.4047079
0.38578317	0.38701963
0.46907493	0.445559
0.44604784	0.44666138
0.43926844	0.40160814
0.41201463	0.4411955
0.50288725	0.5416765
0.5062021	0.5244648
0.46270326	0.49764007
0.4764151	0.4715802
0.4409776	0.4698698
0.42800888	0.4184158
0.5028787	0.48026484
0.39236954	0.4294069
0.44761103	0.46693176
0.50469595	0.46123555
0.45371208	0.45003954
0.45728076	0.47946778
0.43858257	0.42767295
0.44684857	0.4021021
0.4904135	0.4666997
0.4371232	0.44638917
0.543734	0.6368394
0.48195633	0.46269584
0.5649464	0.4930473
0.50407636	0.486308
0.40263185	0.39320192
0.5006837	0.52046305
0.47995058	0.42347267
0.47164124	0.41967362
0.4955124	0.45142487
0.48716453	0.4737429
0.5207639	0.5427492
0.46279335	0.45218813
0.57697654	0.54030144
0.42992228	0.4251511
0.47871736	0.51213765
0.5104293	0.48528484
0.5406152	0.5534082
0.50312495	0.49269053
0.50606686	0.53300977
0.45866486	0.44718003
0.45550486	0.44125366
0.45949373	0.47696006
0.4679707	0.43078563
0.447107	0.43592775
0.5460821	0.42697746
0.56117177	0.43744925
0.45378637	0.45242748
0.4348517	0.37131256
0.43200856	0.42852774
0.5298034	0.48133913
0.50001585	0.4753238
0.5784021	0.49986613
0.53278005	0.49481192
0.4383243	0.3918895
0.48364726	0.4477234
0.485526	0.4697141
0.49210298	0.5058759
0.49364412	0.49279085
0.53536904	0.55616385
0.40991002	0.43472576
0.3801246	0.41179758
0.4499822	0.4572807
0.44987988	0.45971936
0.37622872	0.4052363
0.38418576	0.40184906
0.46826622	0.45660433
0.47425467	0.4634826
0.45549506	0.4067556
0.5326905	0.49286348
0.37262183	0.32279456
0.50343233	0.47214198
0.4736382	0.48903108
0.5199185	0.54156655
0.45120618	0.45626396
0.49078768	0.4955182
0.49701345	0.46784812
0.43489116	0.456321
0.4167981	0.38551491
0.43856344	0.43446025
0.46571586	0.43276075
0.496677	0.45298997
0.47353038	0.409755
0.4684302	0.43068147
0.4310844	0.4054412
0.51958376	0.52046806
0.55713075	0.55225885
0.37069795	0.38137347
0.34894684	0.37559393
0.390401	0.4277905
0.38207883	0.4063343
0.36169606	0.37501076
0.49753892	0.45131797
0.48605633	0.4740589
0.52658397	0.5304057
0.41724283	0.40047544
0.4039869	0.3806513
0.48125815	0.49284118
0.47074062	0.47853628
0.4978298	0.4712377
0.47517532	0.4534717
0.47927502	0.46621075
0.45834514	0.4522221
0.47975108	0.46665716
0.4588491	0.44997072
0.51978976	0.51875407
0.45582053	0.41427776
0.39566875	0.36253718
0.42796397	0.37674832
0.46948746	0.49488145
0.4964135	0.46776485
0.47852927	0.41462696
0.50199157	0.4935202
0.4963478	0.47591707
0.5311022	0.48627844
0.6177774	0.6156854
0.41658518	0.47381037
0.34216487	0.3889175
0.4170943	0.4218214
0.4127411	0.43093526
0.3627236	0.42499134
0.42026743	0.4109987
0.58007467	0.52410454
0.5326765	0.47633332
0.5080933	0.50419813
0.48171997	0.45637748
0.44381848	0.43505734
0.46782437	0.4816031
0.4872609	0.49383852
0.41748703	0.46035656
0.46574003	0.46626994
0.47733808	0.47805086
0.4629852	0.49218282
0.4939737	0.5100054
0.40717116	0.3837637
0.42058972	0.4231736
0.47098202	0.47343323
0.5284271	0.5122849
0.5371412	0.48842844
0.47184002	0.45133173
0.5362187	0.5343828
0.50885344	0.5141016
0.5243208	0.4521241
0.5559375	0.475775
0.39601642	0.3479075
0.469317	0.41220212
0.4619586	0.46209103
0.4869474	0.43646973
0.48483202	0.4692322
0.5191307	0.47680426
0.51513475	0.4691157
0.45142102	0.48434848
0.41156673	0.42662168
0.40641573	0.4207387
0.4562909	0.4683097
0.4200944	0.3715577
0.3403077	0.4671155
0.34404445	0.36003703
0.5348653	0.5343206
0.5437142	0.5474913
0.4331531	0.43277165
0.41217858	0.3904417
0.47938278	0.44456849
0.41930398	0.42912853
0.45410076	0.45759553
0.47224188	0.51621675
0.48242667	0.5257528
0.540308	0.5725747
0.43628612	0.5048029
0.40986457	0.4344626
0.4170868	0.43742916
0.4597024	0.46800727
0.43649498	0.44036275
0.49385676	0.4793269
0.44919622	0.4811101
0.4121296	0.41580185
0.46803096	0.4441384
0.49614432	0.5115915
0.53868604	0.53725904
0.5501544	0.55246305
0.5454357	0.5781683
0.55732024	0.50675046
0.4424206	0.4281103
0.5193839	0.50889695
0.38688686	0.36067554
0.46795878	0.4452971
0.531343	0.5091793
0.5228518	0.49277335
0.5035373	0.46229213
0.46847805	0.46165723
0.4105158	0.4119872
0.4443709	0.44709876
0.45000702	0.44793683
0.48016348	0.48535284
0.48154965	0.46657777
0.31482917	0.36103266
0.41011056	0.47924855
0.4810362	0.45774654
0.5151922	0.4915492
0.42911938	0.45598832
0.44059578	0.39951685
0.47753266	0.46628878
0.35639793	0.39223367
0.45415416	0.45399517
0.49397644	0.49549276
0.4615546	0.50145954
0.42083743	0.4306656
0.45258576	0.4308719
0.46972778	0.4596164
0.41096523	0.44055584
0.47651988	0.4315973
0.47516248	0.5056912
0.44835922	0.45762777
0.45495078	0.48308367
0.54063416	0.57169855
0.5229393	0.563696
0.41030473	0.43081298
0.4901616	0.5040181
0.517359	0.4735612
0.5029659	0.45944387
0.4565955	0.4569152
0.5328871	0.4883782
0.5169349	0.45782453
0.49575156	0.4493629
0.4903292	0.4645755
0.4192286	0.39124072
0.43446955	0.4497474
0.43545237	0.4467222
0.48256943	0.49287304
0.5080877	0.5008998
0.38042262	0.41298053
0.35704368	0.44745758
0.5026832	0.46254808
0.52628314	0.52520365
0.5463071	0.51054573
0.5236057	0.4970599
0.40662518	0.402685
0.46921694	0.44610128
0.43280706	0.4382447
0.4628298	0.4826289
0.4928937	0.5142464
0.41425636	0.45436907
0.45364106	0.47788036
0.4914041	0.48880494
0.48304647	0.49820435
0.4215887	0.42580944
0.4403118	0.4197101
0.40903264	0.42324245
0.518252	0.53802466
0.46413916	0.48020092
0.42670554	0.4443798
0.54086673	0.55848235
0.47458166	0.48283133
0.517772	0.5131044
0.52637434	0.5344007
0.55246	0.53925896
0.46408632	0.44328278
0.56172	0.5793563
0.49114123	0.4915977
0.5004393	0.43411124
0.51796687	0.527053
0.4611371	0.4281067
0.44393235	0.45934525
0.4516741	0.4686441
0.44376874	0.468115
0.4562572	0.47000042
0.42830816	0.44278505
0.38159695	0.4117059
0.49536845	0.3897322
0.45612183	0.43941742
0.5687199	0.5582287
0.579972	0.57606053
0.4245606	0.38697258
0.49459544	0.5185665
0.4589082	0.46975765
0.38682187	0.38847876
0.3971949	0.40480638
0.45919114	0.465377
0.5348469	0.56929576
0.46772859	0.4877078
0.45499182	0.44806895
0.50814426	0.48928693
0.4370092	0.4569825
0.37910363	0.42148754
0.39862576	0.42715812
0.51098865	0.5115281
0.4816569	0.4899132
0.5983234	0.5949689
0.46270052	0.4707483
0.525574	0.5272146
0.48266563	0.4788508
0.54524153	0.5699591
0.50120366	0.5306593
0.5235177	0.511344
0.5089323	0.5183706
0.48332435	0.5034388
0.44070208	0.36645204
0.518469	0.45770836
0.5422611	0.5286786
0.40288448	0.4318029
0.39977986	0.39687803
0.4814491	0.48574963
0.45931053	0.48446998
0.46572146	0.49442017
0.44154492	0.43832627
0.4387992	0.43612203
0.3950201	0.35092178
0.45190808	0.40461567
0.52925724	0.4454825
0.5412576	0.51004606
0.483419	0.42911565
0.44336942	0.44983807
0.49544588	0.48416036
0.48776343	0.49900818
0.46791962	0.46939415
0.4007299	0.41233206
0.47110698	0.46320823
0.4291347	0.3940348
0.49241638	0.47096437
0.46621293	0.4724118
0.5321582	0.5340818
0.43422452	0.42865205
0.47720852	0.4955231
0.44407234	0.49637803
0.4280856	0.46180055
0.48829082	0.5114179
0.49851543	0.49299237
0.52187514	0.5226229
0.5863049	0.5995424
0.5026668	0.49875367
0.5345141	0.5325333
0.51580364	0.47502536
0.5614137	0.5491773
0.4924026	0.46802297
0.47257203	0.465886
0.5200234	0.46861336
0.540539	0.5355376
0.54111236	0.53452814
0.41901273	0.43338126
0.43051076	0.43224785
0.42833197	0.4301937
0.41448495	0.45281485
0.4670341	0.5310088
0.43741944	0.48384583
0.449177	0.42240086
0.40116552	0.35916457
0.4299637	0.3744472
0.41205448	0.4003409
0.5086778	0.5338952
0.5208966	0.49299917
0.47593278	0.42289403
0.48776963	0.409394
0.44077933	0.476173
0.4663008	0.4727146
0.38014174	0.365062
0.5257465	0.48582003
0.44819984	0.41556907
0.5330592	0.5047108
0.51410717	0.50894666
0.48546672	0.49467948
0.51183695	0.5078585
0.40670532	0.41276625
0.4741215	0.4859129
0.53827333	0.522697
0.5060718	0.52644545
0.49344468	0.46264547
0.45453066	0.4889562
0.5082285	0.5082767
0.5181364	0.5026023
0.5352168	0.5096358
0.52862954	0.51588726
0.53831017	0.53831726
0.53202534	0.5617353
0.50504464	0.5163908
0.446703	0.4719243
0.519955	0.5346677
0.60950816	0.5716217
0.5617021	0.5345858
0.5844397	0.5978133
0.4963436	0.46239716
0.5355095	0.5086427
0.41638064	0.43617433
0.40001124	0.38472733
0.37532622	0.4460706
0.41398862	0.49814144
0.41604084	0.44593117
0.50549567	0.4047496
0.43861085	0.43591705
0.43451834	0.41711876
0.38266855	0.35018167
0.41733083	0.44714987
0.5005631	0.57554096
0.44731593	0.41393206
0.52350366	0.4946838
0.44310623	0.41554084
0.45244488	0.45578885
0.49939516	0.44898316
0.3705221	0.3526946
0.49333212	0.5256714
0.50993925	0.5069561
0.5122926	0.47382426
0.55397606	0.5403394
0.48770693	0.4712256
0.508301	0.5031652
0.5972002	0.577096
0.53584254	0.48114768
0.6074582	0.5688662
0.5276991	0.50868046
0.5540095	0.5554348
0.46190974	0.44750932
0.44495204	0.45772192
0.45717806	0.4470584
0.50301725	0.5035446
0.49355006	0.48644564
0.5318468	0.53042907
0.45066977	0.44332784
0.52290505	0.5260646
0.5505286	0.50379926
0.5058431	0.4934963
0.52457714	0.46141943
0.5119434	0.44660932
0.5216873	0.45343426
0.5768207	0.53651595
0.5278426	0.47574663
0.49285248	0.42147595
0.5200686	0.47314215
0.50128144	0.49549267
0.55387765	0.5522387
0.49578828	0.48454118
0.54753834	0.46580252
0.53180665	0.5053994
0.5441098	0.5213938
0.40268722	0.39206776
0.5212433	0.51815784
0.51509255	0.44588238
0.38113177	0.3652579
0.35483816	0.36989793
0.38700917	0.4343923
0.44241965	0.4358221
0.4440018	0.33825812
0.4420632	0.42523417
0.4202029	0.40384558
0.48736736	0.47724098
0.56604517	0.55406034
0.50133365	0.50129163
0.5174906	0.49437588
0.5087668	0.5212382
0.44949389	0.44149756
0.41824317	0.40827587
0.50868297	0.43899965
0.42282498	0.35814077
0.4364557	0.45818305
0.53412235	0.5061783
0.42634314	0.40917018
0.4566917	0.43279696
0.41574374	0.40639016
0.3846043	0.4369041
0.43366528	0.4206293
0.4980888	0.49689496
0.5347241	0.5053436
0.5065508	0.49331152
0.5953143	0.6015735
0.54452616	0.5008432
0.5146853	0.51359004
0.51728636	0.5131563
0.5262457	0.56306344
0.52962565	0.4906721
0.45702174	0.45063055
0.4089411	0.41167548
0.5097413	0.47164634
0.51906496	0.53548586
0.50312054	0.4940499
0.41663408	0.4292167
0.52051973	0.5222753
0.48851186	0.41817856
0.44015595	0.4202285
0.5063217	0.5300191
0.52223355	0.53852093
0.5112758	0.52394336
0.5596139	0.5199592
0.5016992	0.4667126
0.47838318	0.43536374
0.56794834	0.5604742
0.46341085	0.42986837
0.39639863	0.39983216
0.39382285	0.41862443
0.39974874	0.41746867
0.3823378	0.40258852
0.42000347	0.408061
0.4076459	0.39206263
0.42413348	0.42281497
0.47410366	0.46734253
0.47072878	0.44250134
0.42600986	0.4216664
0.41909254	0.46723288
0.48016912	0.47470126
0.44715908	0.42317882
0.40199748	0.41889548
0.44796515	0.41196665
0.45447195	0.40459302
0.43564835	0.39712653
0.46762523	0.45564923
0.43299893	0.4240834
0.42597952	0.3862024
0.48217866	0.41959265
0.45946905	0.46494517
0.43051916	0.42218563
0.4592681	0.49927053
0.50003797	0.5157969
0.545989	0.54496133
0.5383307	0.53261304
0.47258347	0.4882251
0.53782845	0.49256808
0.51475143	0.46951112
0.44311523	0.3887174
0.4933177	0.49725664
0.5803243	0.54040337
0.4670953	0.42117134
0.4601333	0.45231476
0.46846437	0.4364349
0.44891876	0.4777703
0.48672944	0.46839127
0.4625747	0.47757217
0.5493177	0.58350676
0.51737094	0.51292187
0.4698137	0.42751938
0.5335775	0.52147806
0.51223725	0.5314453
0.45931795	0.49158028
0.488219	0.4359905
0.51579267	0.49419266
0.47313794	0.46491152
0.50910014	0.51457435
0.5306253	0.5728598
0.4574874	0.41398296
0.5065348	0.5151585
0.44419232	0.41561148
0.51733154	0.52992994
0.46531826	0.41066957
0.42749614	0.43300456
0.35580143	0.3973529
0.37657303	0.38817343
0.4317097	0.42121106
0.45019725	0.48170885
0.5205004	0.5138217
0.4334186	0.43794465
0.3904175	0.3940369
0.41739416	0.37121215
0.4169446	0.38345855
0.44530386	0.42045212
0.5122593	0.4880304
0.4985787	0.49582613
0.43430918	0.4410604
0.4130788	0.43445238
0.48689994	0.45369864
0.46228603	0.43013927
0.5122224	0.51798624
0.5643345	0.5967266
0.57132065	0.5732189
0.51175374	0.48692292
0.5093159	0.44534266
0.5499458	0.5181382
0.4593107	0.41620648
0.5645944	0.52674025
0.48980084	0.48595643
0.4935967	0.52748436
0.45157945	0.431213
0.4979114	0.4793391
0.52519846	0.5366562
0.47025922	0.4952799
0.52258605	0.5389885
0.41416198	0.4232902
0.48163423	0.48787183
0.46245056	0.45978767
0.49851534	0.45270815
0.54650474	0.49316525
0.5705352	0.4783282
0.6076379	0.5587667
0.43906522	0.40343496
0.5266699	0.47667658
0.5058369	0.47863135
0.48648292	0.45630956
0.4854097	0.45693344
0.48307467	0.4723491
0.5686435	0.5740719
0.49854833	0.47136894
0.4065019	0.41520563
0.46122193	0.44615275
0.41634977	0.410706
0.39375126	0.42277503
0.4222871	0.42670247
0.42209467	0.42414257
0.41811177	0.39760453
0.48604646	0.50521815
0.43886527	0.4332355
0.44079366	0.44311026
0.46923423	0.47486457
0.52256995	0.5265517
0.499079	0.49354452
0.47253257	0.50407004
0.39905682	0.4229133
0.488531	0.47644213
0.43219358	0.4382905
0.44637716	0.44213054
0.47076055	0.49407682
0.4919586	0.47478536
0.48741442	0.4876053
0.464914	0.46360618
0.5030044	0.47609815
0.41235054	0.43503475
0.53423905	0.4978533
0.4695913	0.47213623
0.53296584	0.4903188
0.51829714	0.53218526
0.46449077	0.4462874
0.52298623	0.5143611
0.47967923	0.43837702
0.47826728	0.45639706
0.4894333	0.48703253
0.54117644	0.5774687
0.53190047	0.53053796
0.5144051	0.4995151
0.45541972	0.43513942
0.53689575	0.5091867
0.5107846	0.49076167
0.5985474	0.52072245
0.5237013	0.44856605
0.5547897	0.49788794
0.50809836	0.4831059
0.49197185	0.49250337
0.5080903	0.5141744
0.55935	0.5611134
0.53379583	0.52766174
0.48784515	0.52039444
0.42032564	0.4153852
0.41696778	0.4154527
0.44273347	0.4681602
0.47478893	0.47826505
0.4976739	0.55673254
0.499645	0.52129537
0.43734896	0.4486042
0.4831193	0.47184196
0.53504604	0.52982455
0.47534546	0.49630475
0.47948346	0.44515118
0.39008105	0.41956037
0.44361717	0.48563752
0.4530802	0.43879282
0.41991562	0.3778575
0.50214684	0.4916139
0.56041574	0.5891725
0.52865595	0.5290392
0.43213198	0.4528087
0.5137134	0.474591
0.51171106	0.49020082
0.45553622	0.43726227
0.44109926	0.45168504
0.47678468	0.4895283
0.4758287	0.48748383
0.55433506	0.5250444
0.53913385	0.53835195
0.5141199	0.48715279
0.48445162	0.48868185
0.48451635	0.54619
0.52031213	0.56979644
0.5411917	0.5540966
0.4282042	0.41178286
0.54350966	0.5335265
0.5483292	0.5224959
0.4363791	0.4393527
0.5471662	0.5419276
0.5407889	0.49208954
0.5069184	0.5065571
0.51747656	0.49602404
0.5142868	0.5298836
0.49854106	0.5069399
0.44850785	0.40309662
0.50365096	0.40594622
0.48893428	0.42080045
0.49781892	0.46598563
0.53170514	0.56862694
0.50015485	0.48169094
0.50293195	0.5351817
0.463742	0.48154715
0.5162612	0.53227675
0.4762047	0.46553367
0.44484788	0.39860904
0.46023738	0.43504995
0.4859858	0.4567984
0.4951117	0.54163593
0.47175014	0.5435291
0.44203228	0.48172298
0.42404208	0.3887287
0.43243298	0.42099398
0.53687483	0.55765283
0.4829424	0.47853705
0.5629126	0.5741964
0.5382784	0.4298167
0.48872957	0.47174552
0.5008115	0.4864859
0.44493258	0.43146583
0.4632238	0.43715125
0.54753387	0.4839037
0.4471329	0.4463711
0.48966396	0.45540243
0.55561906	0.52344394
0.48633868	0.48420158
0.4956448	0.5218042
0.56955963	0.5885468
0.52738833	0.5183657
0.43616512	0.38562825
0.49275646	0.49590385
0.4657716	0.5022319
0.49852946	0.50169873
0.4841974	0.47895968
0.49879274	0.5023816
0.5491092	0.56695396
0.5362753	0.529406
0.50813806	0.44371003
0.56280273	0.5395678
0.5751956	0.6114772
0.534593	0.56837
0.53411746	0.52004755
0.53260833	0.4679536
0.51587087	0.4651351
0.5045055	0.48000103
0.528282	0.45423046
0.51519454	0.4452492
0.5650076	0.57156676
0.47803468	0.48649532
0.5062844	0.48014793
0.45443177	0.40170142
0.45026663	0.4352008
0.45352834	0.4556498
0.50314456	0.45593312
0.4870737	0.46958792
0.44262227	0.46408692
0.5307304	0.46321383
0.46752894	0.47170702
0.54546154	0.61533713
0.49241447	0.53748316
0.4903505	0.51822203
0.46874407	0.480276
0.46270454	0.4472233
0.4733662	0.4734412
0.4940068	0.4577165
0.53971124	0.5221096
0.5215852	0.45079342
0.48971578	0.43915558
0.5122856	0.520448
0.54368716	0.5438502
0.4327587	0.42236093
0.4819805	0.46240124
0.47170284	0.42518333
0.5696794	0.54056776
0.53068656	0.5381854
0.46766278	0.4220247
0.5211809	0.5090914
0.50575054	0.53325343
0.4315585	0.4109967
0.51882637	0.48943493
0.47679448	0.49013135
0.49235308	0.5009433
0.53173023	0.56598175
0.55171216	0.5557626
0.4911995	0.46745038
0.456527	0.44834763
0.49443677	0.44650403
0.57329226	0.5672624
0.5121343	0.53343904
0.526679	0.5478287
0.5141715	0.4740208
0.5571687	0.4870064
0.5488195	0.43174806
0.4702526	0.43397442
0.47907948	0.4457182
0.45924932	0.47174186
0.4863903	0.4377496
0.5185857	0.5002739
0.47804952	0.4871689
0.49900728	0.5113683
0.60143876	0.58848524
0.48323518	0.41964
0.48692378	0.48485225
0.48335165	0.45462194
0.5254283	0.45924714
0.4937967	0.4707275
0.49810293	0.55444235
0.4966283	0.5183236
0.4652	0.44592363
0.4925889	0.46277133
0.48375806	0.5080827
0.44871035	0.4773971
0.54710233	0.5563991
0.48461992	0.42292684
0.48447415	0.4824942
0.5546322	0.53413695
0.483568	0.46934232
0.44170687	0.46317425
0.47734925	0.47098935
0.4812547	0.50460696
0.45295787	0.47434327
0.47755727	0.45595607
0.46011576	0.41458115
0.47437227	0.4832667
0.5393151	0.5515347
0.4642835	0.4279449
0.46620932	0.48259145
0.49486217	0.47045064
0.49112636	0.49446645
0.5082314	0.47248042
0.5090346	0.53724724
0.50528336	0.5267243
0.43356365	0.4197554
0.5502229	0.5492823
0.5490736	0.5707144
0.5510949	0.56426823
0.56810266	0.61333597
0.4888148	0.4909413
0.576865	0.51492494
0.5440631	0.47685793
0.44355175	0.46781704
0.5062945	0.49312094
0.53233725	0.51357096
0.58677095	0.551989
0.5128171	0.46326134
0.5257693	0.49392274
0.5089806	0.43385732
0.49810097	0.4126956
0.52476096	0.46382713
0.4879213	0.46064377
0.46909395	0.42745036
0.4802918	0.49100372
0.4793474	0.4942128
0.5091496	0.5425196
0.52056	0.49241716
0.47028092	0.4501472
0.44677645	0.4602769
0.44068992	0.4111676
0.45977744	0.4383722
0.4675818	0.46774268
0.53992	0.5404621
0.48259833	0.4153817
0.44334352	0.52775574
0.56264895	0.5437809
0.48058534	0.4932455
0.44629863	0.4486489
0.47246104	0.41859815
0.49919307	0.5056704
0.5160282	0.47982484
0.48534852	0.48513642
0.46865377	0.4591152
0.42421642	0.43795878
0.46394432	0.44184637
0.53865224	0.50449395
0.5775453	0.56602854
0.49088252	0.507307
0.49757472	0.51979136
0.5841365	0.5912245
0.55856156	0.5461429
0.5382282	0.566051
0.54818064	0.51662964
0.560477	0.56834406
0.4711258	0.48649868
0.47737035	0.5325245
0.4910492	0.50459576
0.47840363	0.4007719
0.50316715	0.50690806
0.5356838	0.55794066
0.467794	0.5084493
0.48074964	0.47930533
0.4440796	0.45120597
0.4989993	0.49326947
0.50572777	0.5204576
0.43601778	0.44593415
0.46032196	0.4538525
0.47787473	0.48205364
0.45428884	0.4623826
0.4492506	0.45536277
0.5018177	0.48270255
0.43056947	0.48375866
0.51447225	0.5044469
0.55079687	0.5843023
0.56256086	0.61379755
0.4019323	0.45056835
0.51927155	0.46799856
0.50197834	0.48225293
0.40753427	0.41549027
0.4123688	0.41603264
0.41850016	0.42110008
0.47658366	0.4365515
0.5357367	0.52594304
0.4846395	0.42219308
0.46484408	0.45073548
0.5372936	0.5603897
0.5560596	0.56330794
0.5545155	0.56303763
0.5013127	0.4960666
0.4753115	0.44695505
0.5382575	0.5329824
0.4727873	0.4738598
0.50372946	0.4610725
0.45505026	0.4655414
0.46385077	0.45852003
0.42974356	0.42528728
0.4475577	0.45343325
0.36289212	0.37233394
0.47757345	0.48397157
0.45580238	0.46190727
0.49931103	0.49106583
0.49610242	0.49374613
0.498291	0.4725051
0.43808016	0.45394823
0.46318996	0.47324353
0.46883693	0.3434462
0.45472795	0.3940826
0.49260917	0.4296638
0.4711611	0.45753235
0.49460095	0.46156257
0.5374845	0.6009858
0.4613502	0.44028017
0.47803432	0.51851577
0.49477336	0.51606166
0.4976114	0.48221457
0.44352922	0.46343476
0.45942944	0.4850881
0.40722138	0.3780064
0.44511786	0.45875764
0.4155303	0.38324592
0.50547844	0.60315
0.5125123	0.5392954
0.46844962	0.478069
0.4580124	0.43598655
0.4367095	0.43195507
0.43483767	0.44430986
0.4325582	0.40290263
0.4352176	0.47986493
0.5040975	0.45019767
0.43660417	0.41628063
0.43308392	0.46752322
0.5822	0.550954
0.4968306	0.5430032
0.55583686	0.6298035
0.49164256	0.4722934
0.45388135	0.43959165
0.4915435	0.4505004
0.4709549	0.47209686
0.4675554	0.3900531
0.46641332	0.38785166
0.35918906	0.3496865
0.5535364	0.5608329
0.5288656	0.5238052
0.3963006	0.38602132
0.46805298	0.46100256
0.52119374	0.56264925
0.5221876	0.55456674
0.49934664	0.51194406
0.44722632	0.43572745
0.48066422	0.4782328
0.5905221	0.58885163
0.523088	0.56072736
0.46161613	0.4873753
0.48077983	0.46533173
0.41823655	0.35586423
0.47279033	0.40817595
0.48591065	0.4328667
0.45262346	0.38887683
0.44945994	0.42733625
0.45137647	0.43104595
0.47202516	0.44319072
0.41850972	0.41700733
0.4477411	0.48513082
0.44291842	0.41555637
0.49410635	0.45576376
0.4181789	0.3761601
0.43401328	0.38127774
0.48304525	0.40173838
0.49316072	0.39934844
0.43481624	0.4376414
0.4825998	0.48448163
0.5196135	0.49730968
0.5277347	0.42530844
0.4788875	0.42565033
0.47330436	0.38608566
0.42770922	0.38829705
0.42717022	0.39126548
0.45351964	0.42933515
0.4354982	0.3900909
0.4929656	0.49856204
0.51353246	0.5690722
0.50395733	0.5256956
0.48316652	0.49683243
0.47333044	0.48476595
0.47731346	0.47423342
0.48257986	0.49959275
0.44863647	0.45725006
0.4366062	0.44177842
0.43734324	0.3995857
0.5264131	0.55740654
0.43767875	0.4665882
0.48457032	0.51028484
0.42514127	0.41011155
0.52603406	0.5664432
0.39550394	0.3929299
0.4617637	0.4692282
0.47722724	0.44899058
0.60037845	0.576651
0.45428863	0.42430767
0.49363583	0.5107084
0.4831848	0.51288253
0.4023891	0.40480623
0.44840068	0.47047004
0.54935646	0.5239154
0.52101475	0.45541632
0.48284715	0.46901262
0.45891607	0.41601127
0.4388666	0.42868215
0.48034638	0.45258367
0.4345151	0.41930112
0.44859457	0.47600323
0.4612071	0.49463508
0.4928752	0.4998585
0.5124105	0.4825411
0.45557898	0.49803707
0.499463	0.522998
0.4645102	0.47219884
0.5143025	0.45819083
0.44307598	0.4101766
0.43537354	0.43237168
0.45342526	0.47325563
0.40972778	0.42583948
0.3821494	0.39831656
0.48572	0.44168803
0.5040361	0.45905057
0.43323854	0.436517
0.43515238	0.3919067
0.42181864	0.3946367
0.41914597	0.41805205
0.4891784	0.47675437
0.43302852	0.39414558
0.4871696	0.44969687
0.44096762	0.43420634
0.44386983	0.4016946
0.50900185	0.53811246
0.44126415	0.37061438
0.45596975	0.42618054
0.44555756	0.39219618
0.4491523	0.4222958
0.43897575	0.44007182
0.41671076	0.32658073
0.3970472	0.38215882
0.49158448	0.5101066
0.5348728	0.5602099
0.420877	0.4515679
0.43349972	0.43990302
0.44634417	0.48758438
0.47256714	0.48732877
0.51412535	0.5318523
0.48765615	0.5061728
0.5319067	0.5347713
0.4236162	0.46289948
0.48009574	0.45740494
0.42436883	0.41748402
0.51320004	0.5295983
0.54912794	0.53773755
0.5077021	0.48557475
0.4996802	0.49343058
0.49386674	0.42998526
0.5184961	0.52017343
0.46437848	0.43758708
0.49851468	0.51833814
0.4292044	0.4063203
0.44365332	0.4236416
0.5025004	0.49446595
0.43458852	0.40477353
0.54665905	0.536342
0.5056831	0.5149363
0.49034882	0.4866115
0.4913266	0.5133753
0.47343075	0.441799
0.45843497	0.41245097
0.45930827	0.42640233
0.5188782	0.44838655
0.44329286	0.44483063
0.4742677	0.4690933
0.4567269	0.4417317
0.54421955	0.46466208
0.48924974	0.4104828
0.43706137	0.43557638
0.4670582	0.47956222
0.44410768	0.43523276
0.42454612	0.4268685
0.5564033	0.467042
0.4488608	0.4094724
0.4827803	0.48785573
0.4465373	0.38800532
0.38329458	0.31501368
0.43550682	0.40299627
0.4231041	0.39085022
0.44275686	0.42455187
0.40843675	0.39556482
0.3721013	0.34358782
0.42677236	0.42629465
0.52536726	0.5348078
0.5230881	0.52321285
0.4871564	0.5248336
0.41473782	0.37517938
0.48997983	0.5680709
0.51250243	0.58320284
0.42831478	0.44568625
0.44074306	0.44659594
0.4036015	0.4235602
0.49428967	0.475377
0.45821077	0.4523902
0.5009136	0.48764354
0.48581278	0.5131073
0.51717407	0.5357477
0.4219077	0.4270277
0.42685914	0.4448764
0.5225692	0.5328684
0.5713267	0.56019956
0.5060464	0.48935604
0.47611445	0.48799887
0.4784336	0.49750948
0.48676702	0.48782247
0.5447025	0.5016681
0.53442824	0.5215559
0.40762594	0.37063873
0.4393501	0.44256547
0.51012146	0.52608484
0.51897734	0.50051653
0.46616822	0.4595125
0.4783197	0.46242687
0.47303978	0.4736544
0.50064605	0.44394007
0.49329194	0.46042338
0.51610947	0.45351803
0.5355643	0.522706
0.5277117	0.5536595
0.58315843	0.5581974
0.5162661	0.5018944
0.52058816	0.44114318
0.47947916	0.45694536
0.4170806	0.40099505
0.46007824	0.41099545
0.46513957	0.4138508
0.4407568	0.48786694
0.500467	0.4947164
0.55860853	0.5476296
0.4752907	0.5094987
0.44761974	0.45924324
0.41823083	0.44186556
0.4852999	0.5125528
0.417425	0.33047968
0.4730259	0.41911313
0.47051194	0.4258671
0.47959986	0.462226
0.4456853	0.44583732
0.38886812	0.3649839
0.42721426	0.43232656
0.45252478	0.4113879
0.49539736	0.45191157
0.43073294	0.37386158
0.4101473	0.3810951
0.4092243	0.4258398
0.368198	0.38294536
0.36352083	0.40408626
0.46922925	0.4595812
0.45120972	0.37717184
0.49868342	0.47484085
0.4402589	0.45174685
0.46987388	0.46704316
0.4958581	0.46862906
0.42604968	0.40884015
0.46703216	0.44150144
0.3960079	0.39393932
0.44809917	0.4145273
0.5131912	0.521358
0.5050384	0.5085982
0.47338763	0.49574068
0.42938158	0.40036884
0.50207406	0.4658246
0.5104976	0.5057852
0.47588748	0.45946962
0.5803061	0.5777095
0.47020477	0.47500572
0.46472046	0.48419985
0.467726	0.49409223
0.5112182	0.5102599
0.46930778	0.48215935
0.41895366	0.41412023
0.47303692	0.5319921
0.42241183	0.44461814
0.511246	0.5490219
0.47544444	0.5083134
0.4726881	0.4586041
0.4352144	0.4626945
0.51939017	0.46178925
0.5026959	0.4812568
0.5415721	0.5360618
0.50394815	0.51499784
0.52416503	0.5497754
0.49020356	0.44599724
0.5527881	0.5591933
0.4296774	0.41878492
0.4587372	0.4290215
0.43948075	0.42522773
0.53993523	0.51038563
0.49942455	0.48632112
0.5274	0.49510306
0.52133757	0.5181096
0.5284302	0.5095938
0.436111	0.44263566
0.4573694	0.43276942
0.48374146	0.4302905
0.43499976	0.4282509
0.59709126	0.58172214
0.46599147	0.4147134
0.39887333	0.40008923
0.44860637	0.41360742
0.3914632	0.42036638
0.44146627	0.4347668
0.43566504	0.41829282
0.35918218	0.33410487
0.39529502	0.42065355
0.43791923	0.4503203
0.48057193	0.46771836
0.5081115	0.51113456
0.40944755	0.40002853
0.4966884	0.47090372
0.44777542	0.43338096
0.4301561	0.39854005
0.47122306	0.4692895
0.5439518	0.54138184
0.5003438	0.5403573
0.4707575	0.4351243
0.4438151	0.43655127
0.48323274	0.48970512
0.4794551	0.49323946
0.40630022	0.40397626
0.4910923	0.49169365
0.4819627	0.48678875
0.47580934	0.5064796
0.4803753	0.4887439
0.4323286	0.417118
0.46832424	0.4429297
0.5176642	0.5429749
0.48834214	0.5047754
0.4759519	0.45382077
0.47912818	0.46332073
0.45335522	0.4555481
0.47711545	0.42225114
0.58360493	0.546972
0.56037205	0.53555393
0.5282303	0.53260165
0.56683373	0.59025705
0.4981289	0.50990844
0.40968174	0.42185888
0.5177232	0.47013053
0.43796992	0.41526532
0.43940625	0.4250472
0.49301788	0.48480567
0.54782754	0.5772793
0.61638373	0.59325147
0.55951613	0.5710966
0.49125102	0.51304895
0.461806	0.41000935
0.45106557	0.43878588
0.4767535	0.47765443
0.49166423	0.45555285
0.52981156	0.45979595
0.48385325	0.4680311
0.49506238	0.5301686
0.50692636	0.5351669
0.50004417	0.5421845
0.481584	0.5076423
0.44446158	0.46333167
0.44048372	0.48107225
0.52542067	0.5099584
0.44187889	0.40728024
0.43340135	0.385059
0.472353	0.44325665
0.47374472	0.46422
0.47614574	0.42560488
0.45193186	0.39151937
0.47354433	0.43445867
0.5156565	0.3812382
0.46200338	0.46763617
0.5216679	0.52122885
0.5024161	0.4711569
0.48530477	0.5064952
0.47150785	0.4174071
0.53040695	0.43568075
0.45677918	0.4242283
0.45861766	0.41968533
0.41975164	0.40790227
0.46271896	0.45137656
0.46477973	0.43938437
0.50304914	0.48023015
0.42568478	0.423241
0.40736005	0.41177878
0.4211035	0.38537234
0.38611695	0.36239135
0.41447723	0.43986323
0.43926	0.4212467
0.4103038	0.43990383
0.45027202	0.43489146
0.4173337	0.4183014
0.48636892	0.48080435
0.53024656	0.4911318
0.5826444	0.56203014
0.5221159	0.5246401
0.46002865	0.45450726
0.40948558	0.426916
0.4598698	0.49324724
0.48504955	0.4892729
0.42436057	0.45180014
0.4437972	0.43884975
0.436108	0.44222388
0.52188206	0.5177889
0.49336162	0.4472962
0.52214843	0.4726725
0.4628539	0.42962205
0.4123913	0.39707488
0.505607	0.54746306
0.48344025	0.47187227
0.44375128	0.41700613
0.48343974	0.4409658
0.38950923	0.4178636
0.39946505	0.39504644
0.49261716	0.45913783
0.5601012	0.5712151
0.5323633	0.5377655
0.5505533	0.49802628
0.4628294	0.4826881
0.5749398	0.55187714
0.5963031	0.51751864
0.5116798	0.47709668
0.519669	0.49381065
0.49498373	0.46206367
0.35958567	0.41148853
0.524433	0.52722716
0.42912787	0.38282454
0.376289	0.3576495
0.42827693	0.36841196
0.48267722	0.4623187
0.5212378	0.52553415
0.579431	0.58778524
0.5003171	0.5128276
0.5258691	0.47534817
0.54072595	0.4742923
0.50654966	0.4541402
0.48015404	0.4175459
0.5419096	0.47020432
0.52696127	0.5082775
0.5287448	0.5134643
0.5255355	0.54907477
0.50304264	0.50664246
0.4813295	0.4964251
0.45532233	0.4843239
0.4361377	0.4399565
0.42585078	0.44280392
0.38336337	0.40465248
0.43213746	0.4345164
0.4943045	0.5060209
0.41578346	0.41180235
0.45593452	0.46659017
0.4909244	0.44627777
0.43647677	0.40693316
0.46760717	0.41717464
0.40124506	0.4095536
0.3964501	0.40029785
0.3727162	0.37055948
0.52809817	0.4878507
0.48970032	0.47093913
0.45667064	0.41127488
0.51994175	0.45211732
0.5045291	0.48641428
0.50990516	0.45941713
0.4401347	0.42204046
0.4135674	0.37773544
0.49995908	0.46197078
0.45301646	0.46340853
0.36484793	0.3072053
0.42352992	0.34157878
0.53711325	0.50392956
0.48319244	0.4607564
0.49654388	0.46719322
0.411795	0.42625925
0.44665477	0.42427918
0.48864952	0.5040158
0.4854783	0.49859604
0.47280595	0.47457236
0.50037485	0.49226263
0.45381802	0.44283783
0.48779023	0.4580365
0.46516582	0.44460678
0.45107815	0.4226562
0.50245106	0.45014483
0.50549304	0.43947226
0.548535	0.51793826
0.43378395	0.3768075
0.46517596	0.42054537
0.52563965	0.47002986
0.46309903	0.48035413
0.45496008	0.43567693
0.42009574	0.41891217
0.4551875	0.40274802
0.62233657	0.6177243
0.5208268	0.55383015
0.5256722	0.5156058
0.47643903	0.4830721
0.45833117	0.45306632
0.40228552	0.40922946
0.4473815	0.41417232
0.48974335	0.4560852
0.5495974	0.563381
0.50975555	0.49777976
0.6110945	0.5831305
0.5086281	0.5114528
0.5581066	0.57273126
0.6017439	0.5718968
0.545238	0.5288496
0.50895315	0.4609955
0.50270945	0.46189648
0.5304749	0.55419487
0.4782991	0.4876657
0.4748517	0.45905736
0.47259116	0.3705716
0.39786795	0.3208926
0.5167831	0.4325707
0.50079775	0.5255939
0.4954959	0.530162
0.48681012	0.482753
0.55029714	0.5245923
0.5598822	0.5866012
0.5239739	0.5500564
0.4905242	0.44641978
0.500175	0.5030504
0.48910213	0.44924614
0.3938293	0.41708162
0.3785257	0.3426998
0.41997114	0.4175101
0.4103286	0.40866405
0.39002177	0.37751868
0.35316294	0.3442575
0.382182	0.32727772
0.37861863	0.34660396
0.3803567	0.38313732
0.36494356	0.3378132
0.40389788	0.38205552
0.4652878	0.44565877
0.4224099	0.43289602
0.4080664	0.42451856
0.4588495	0.46163392
0.43686306	0.3613964
0.45771182	0.40241066
0.4336725	0.39200854
0.40065044	0.40214783
0.45489156	0.44169027
0.52112937	0.48990542
0.5351752	0.5565364
0.52565074	0.5301977
0.4663645	0.44698757
0.51268035	0.49269786
0.51395136	0.5450052
0.42546007	0.4552265
0.50697523	0.50214374
0.44263384	0.4296502
0.44355974	0.39076698
0.38624242	0.35624528
0.45197725	0.43414685
0.5233652	0.5286691
0.48033386	0.41548014
0.45620033	0.45036694
0.45191213	0.4517394
0.42253456	0.394669
0.464407	0.40132707
0.4877052	0.44778195
0.47156718	0.46826518
0.502032	0.497007
0.44222605	0.42421326
0.43454856	0.41930553
0.45205262	0.42214686
0.4540825	0.47955894
0.51167053	0.49542147
0.45614362	0.44255957
0.4123484	0.4257105
0.50422615	0.46294668
0.49027336	0.47064108
0.4451119	0.45578685
0.48475862	0.46489167
0.45791006	0.40225288
0.46061897	0.43866497
0.53492236	0.5298458
0.46628052	0.4934767
0.48350078	0.5087246
0.44349813	0.45196444
0.5369421	0.54964906
0.4605054	0.46431825
0.43192893	0.42222285
0.48244813	0.47317266
0.46338686	0.4163433
0.49715343	0.49175468
0.46607688	0.4739166
0.5281516	0.53019595
0.5119249	0.5130954
0.5087054	0.49499655
0.538292	0.5490211
0.53579587	0.4887262
0.41921937	0.44841686
0.47494742	0.44473812
0.42845398	0.4246523
0.38434058	0.31099337
0.47821912	0.4238558
0.47393158	0.52419513
0.43096197	0.44987392
0.4914495	0.466523
0.5393252	0.5425883
0.509522	0.5448399
0.40150285	0.46014908
0.4812938	0.4911681
0.41722077	0.34488815
0.41104227	0.36069557
0.36973748	0.34272918
0.51762706	0.52480155
0.64084035	0.58532673
0.6411976	0.57571644
0.6323692	0.61667645
0.55309856	0.5621201
0.6999219	0.6788357
0.63760406	0.6132199
0.5544954	0.58246094
0.53639865	0.5429283
0.4538071	0.4497996
0.38459083	0.40038764
0.39966652	0.42402858
0.416575	0.3817879
0.4219553	0.45147422
0.55302846	0.5790256
0.4428122	0.38935518
0.37920147	0.35491878
0.40263587	0.34260193
0.41158658	0.44117627
0.49164513	0.5438073
0.4800489	0.47863474
0.5103484	0.5391834
0.38465706	0.44190156
0.42429593	0.42132953
0.5087009	0.47147787
0.45370346	0.46086773
0.49990857	0.49513
0.52649915	0.4597861
0.45901674	0.50670016
0.41253555	0.38491645
0.35851055	0.37211937
0.5057619	0.5530398
0.5427986	0.5599274
0.4825753	0.5282027
0.43596187	0.4674319
0.4915083	0.4715838
0.46471375	0.49092424
0.493628	0.5273166
0.43641195	0.44051912
0.48361742	0.46670473
0.4207961	0.41991982
0.37733525	0.38463503
0.45888957	0.441977
0.47484517	0.4448204
0.37841734	0.40479547
0.4079846	0.41058418
0.4047244	0.4215051
0.41371372	0.38294685
0.4757563	0.47947088
0.4833307	0.4829061
0.47478405	0.51134574
0.41727757	0.41752398
0.5540219	0.5653826
0.47982454	0.4608697
0.48895305	0.50070006
0.52478665	0.5431528
0.40913936	0.38514242
0.41166157	0.49319196
0.45568797	0.47087756
0.45559612	0.4032195
0.46599296	0.5065836
0.5110326	0.50165653
0.504317	0.5207848
0.51219374	0.48015952
0.47936758	0.4618688
0.44643795	0.48681292
0.51634055	0.49292544
0.46826214	0.42048565
0.5485668	0.4640505
0.4345852	0.41316372
0.5078715	0.4456424
0.43598223	0.4594658
0.46514598	0.47786906
0.49177858	0.5086453
0.49185213	0.56108826
0.3666297	0.40123984
0.37284917	0.39052498
0.46040997	0.43720144
0.5573228	0.57555175
0.6025438	0.60415953
0.6169983	0.6016546
0.6316079	0.6002243
0.60379	0.5907195
0.5404573	0.5704841
0.5967367	0.5907198
0.5435038	0.580182
0.5655631	0.56105196
0.53744453	0.49562928
0.5987572	0.55276024
0.66029274	0.659144
0.65412533	0.640884
0.530553	0.5815397
0.5008238	0.5785879
0.42068845	0.4925462
0.42969006	0.49158043
0.40350994	0.3771643
0.4560227	0.39174616
0.42203283	0.39693826
0.37502703	0.42682964
0.49237388	0.48436943
0.49217102	0.57285774
0.5271851	0.59326625
0.48682943	0.47049868
0.49491593	0.49798688
0.49274564	0.4488118
0.54121625	0.53325087
0.52865946	0.4832776
0.46036145	0.44935837
0.36685786	0.37229103
0.41639498	0.43893152
0.46619803	0.47685996
0.5256581	0.5353059
0.47759685	0.51499665
0.5097364	0.52031666
0.45458984	0.43527672
0.4367865	0.41921052
0.46468833	0.46242076
0.50899327	0.5208794
0.48117137	0.47322002
0.41803682	0.40307763
0.41879433	0.4214626
0.47344595	0.48708192
0.4924455	0.51426363
0.48388445	0.45156306
0.4930566	0.47164154
0.41960302	0.39733785
0.453776	0.44884345
0.4364295	0.39333528
0.47951844	0.49703798
0.38160652	0.39992538
0.45005056	0.44998515
0.41295034	0.4567098
0.6081608	0.5553406
0.54736197	0.55164224
0.57689965	0.56053716
0.5357833	0.5969936
0.47684947	0.46454403
0.46709424	0.45336014
0.46944964	0.4310294
0.48345822	0.4793917
0.4950349	0.5167403
0.4861728	0.51233095
0.5176976	0.514933
0.46447113	0.47178835
0.51092744	0.52167535
0.4935965	0.47224152
0.47964463	0.44985017
0.54396814	0.50559884
0.5252596	0.4615947
0.5055981	0.53218764
0.47418183	0.4199419
0.43907198	0.45001507
0.4456707	0.50897175
0.47968516	0.47997838
0.35824016	0.41837043
0.4687998	0.47775167
0.5913025	0.6040451
0.5811	0.61634105
0.62473536	0.6153173
0.5837101	0.612199
0.6423443	0.61346674
0.577973	0.4767419
0.54657257	0.55251944
0.44145915	0.49005213
0.6264074	0.5652421
0.598936	0.5925079
0.65909743	0.6317179
0.60670006	0.58207816
0.642771	0.5811405
0.5327635	0.60633147
0.5386692	0.6371784
0.50239104	0.6224867
0.5940683	0.6231896
0.51353896	0.56275564
0.4794017	0.550981
0.43782324	0.42321467
0.3926813	0.37537763
0.44923586	0.44716227
0.48496762	0.43949068
0.45953614	0.46279955
0.592976	0.6261445
0.499146	0.5224228
0.538453	0.5813973
0.5230272	0.51344573
0.5280321	0.4571366
0.5060387	0.47074577
0.5727556	0.5400837
0.5241743	0.5519814
0.4959592	0.5160889
0.5066209	0.46213308
0.44272354	0.42336908
0.3678228	0.4069683
0.40384227	0.4396206
0.38238105	0.39811596
0.42072424	0.5489303
0.4783598	0.52691776
0.45368522	0.43779904
0.4642098	0.47422546
0.36666402	0.34106332
0.4117918	0.45667166
0.51227075	0.51985604
0.47940436	0.42897084
0.43979478	0.4362058
0.48037848	0.4206288
0.47077543	0.47410667
0.47360316	0.44463554
0.4358391	0.4445081
0.51253366	0.48479977
[truncated: 270,528+ more rows]

## Sheet: Figure 4a
Histology class	Slide 1 number of tiles	Slide 2 number of tiles	Slide 3 number of tiles
TUM	10748	4284	2699
MUS	3895	5820	1221
NORM	490	1040	923
STR	3606	1951	600
DEB	1893	1208	371
LYM	337	1341	348
MUC	93	116	56
ADI	119	161	42

## Sheet: Figure 4b
RMSE	Patient label
5.695783139132715e-05	MSS
0.0004265436792850047	MSS
0.0010905775341429336	MSS
0.0011352668241130237	MSS
0.0012567610554496955	MSS
0.0025943712005404296	MSS
0.002823815164423783	MSS
0.002910913356968553	MSS
0.003401522498496544	MSS
0.0034758856426353457	MSI
0.003914179641439632	MSS
0.004662562742301368	MSS
0.005149996263705731	MSS
0.005572868732657732	MSS
0.007315768808508802	MSS
0.00776988410821312	MSS
0.007903006576675087	MSS
0.008398153654816169	MSS
0.008430323671409768	MSS
0.008722956024483332	MSS
0.008896987332134648	MSS
0.009535336972854691	MSS
0.009642113233800556	MSS
0.009941369473949326	MSS
0.010115137038076524	MSS
0.010443717325272363	MSS
0.010563976994904412	MSS
0.01066179259823404	MSS
0.011158654938746279	MSS
0.011311746690111792	MSS
0.01146430672809208	MSS
0.01215097963748541	MSS
0.012652206672828625	MSI
0.01331115510404399	MSS
0.013426259456074771	MSS
0.013430720411798616	MSS
0.013568243572742444	MSS
0.0136862322645811	MSI
0.014095008355607614	MSI
0.014483900628921539	MSS
0.015066910039784887	MSI
0.015622285403720848	MSI
0.016435264507405428	MSS
0.016826217144696287	MSS
0.017285170281712975	MSS
0.01750757361800441	MSS
0.017530504409421232	MSS
0.01763421860436313	MSI
0.017855668505837717	MSS
0.01802477599330904	MSS
0.018934920916930637	MSS
0.018948904623044546	MSS
0.019565657958482207	MSS
0.019643156181692267	MSS
0.020698749914291874	MSS
0.021741056272298605	MSS
0.021907089325759903	MSS
0.02225143375393286	MSS
0.0223959417940926	MSS
0.022735259731623617	MSS
0.022763410452112283	MSS
0.02289385169374021	MSS
0.023132336974037288	MSS
0.02336302527503692	MSS
0.0235309431611649	MSS
0.02370350199751968	MSS
0.02389983283796484	MSS
0.024010414367922173	MSS
0.024849570467491183	MSS
0.02541236627794735	MSS
0.026889121738196995	MSS
0.027119193051555544	MSS
0.027354141470651634	MSI
0.02797983521276942	MSS
0.028443289056429247	MSS
0.02893701092911263	MSS
0.029356818516760603	MSS
0.029435111517980186	MSS
0.029916321519668738	MSS
0.030412030623983254	MSS
0.030605630975211014	MSS
0.03101810206451567	MSI
0.032458559715574015	MSS
0.033131604465364464	MSS
0.033584780605329656	MSS
0.03380214360562874	MSS
0.033959951269711776	MSS
0.03510587051404897	MSS
0.03545898202254691	MSS
0.03671557368016554	MSS
0.036865170807345554	MSS
0.03694343689930894	MSS
0.0373793849042159	MSS
0.03759877128935958	MSS
0.03773373911459069	MSS
0.0381183761123716	MSS
0.03831183760294719	MSS
0.03955560235609221	MSS
0.039642396213246375	MSS
0.03984409985930475	MSS
0.04039626972031676	MSS
0.04070074548324224	MSS
0.040701784868678065	MSI
0.0418144898164684	MSS
0.04185530488391794	MSS
0.04211664948254819	MSS
0.04339181139914099	MSS
0.043817357170377276	MSS
0.04385917192885491	MSS
0.04415217079443067	MSS
0.044857982832117185	MSS
0.045731507735701386	MSS
0.04597133642434915	MSS
0.04629114177991934	MSS
0.0467295742044717	MSI
0.04676355926356005	MSS
0.0471810101797856	MSS
0.04759682940467609	MSI
0.048205349171047324	MSI
0.04833033746625992	MSI
0.04898013300866644	MSS
0.04939724939480858	MSS
0.04960427849337111	MSS
0.04997155102793535	MSS
0.049986970040012346	MSI
0.05061179944279263	MSS
0.051625494287540354	MSS
0.052027226641791505	MSS
0.05207180329200082	MSI
0.052126985229766463	MSS
0.05239127541907356	MSI
0.05257630354050638	MSS
0.05272012392041081	MSS
0.05318301682075635	MSS
0.05325073718110396	MSS
0.05349801168729001	MSS
0.054431621004336295	MSS
0.05603946934998941	MSS
0.05683759578632462	MSS
0.057007606978349834	MSI
0.05723894633697954	MSS
0.05767951502165633	MSS
0.05977251072448353	MSS
0.06083690985993562	MSI
0.060921892348334845	MSS
0.06142009016325312	MSI
0.06184291067649666	MSS
0.06234684507037933	MSS
0.0624646398189822	MSS
0.0634927127177521	MSS
0.06571113085237605	MSI
0.06604063494402858	MSS
0.06661582787898106	MSS
0.06734669378122335	MSS
0.06785807624354123	MSS
0.07074988735953332	MSS
0.0734493427059734	MSS
0.07499103773005086	MSS
0.07616368657459072	MSI
0.07669135446037816	MSS
0.07701655538862502	MSS
0.07884658595540485	MSS
0.07889752807396846	MSS
0.07968304658525371	MSS
0.08122331381095149	MSI
0.08127067491934535	MSS
0.08795694935427514	MSS
0.0880078990844993	MSS
0.09087040193747394	MSS
0.0968796548376859	MSS
0.10501116446993052	MSS
0.10883861999539314	MSS
0.1099240554219425	MSS
0.10993537721820802	MSS
0.11438574926706738	MSS
0.118513897056825	MSI
0.11928236142066734	MSI
0.12630973603889945	MSS
0.13018757543662385	MSS
0.13146530425777256	MSS
0.13206522890727015	MSS
0.14135059666588753	MSI
0.144519312695294	MSS
0.15617409990027034	MSI
0.156909063428471	MSI
0.15857276385344365	MSS
0.16590428466202137	MSS
0.1748089131581505	MSI
0.1971108678388399	MSS
0.23940996214331076	MSI

## Sheet: Figure 4c
Class	Sensitivity Difference	Specificity Difference	p-value
ADI	0.0	-0.012658227848101278	0.8776143287523154
DEB	-0.033333333333333326	0.0	1.0
LYM	0.033333333333333326	0.05031446540880502	0.18774155899882317
MUC	0.033333333333333326	-0.15822784810126583	0.0005355850721002753
MUS	-0.033333333333333326	0.05696202531645572	0.26818725105476915
NORM	0.033333333333333326	-0.012658227848101278	1.0
STR	-0.033333333333333326	0.04430379746835439	0.4050322461407632
TUM	0.0	0.11392405063291144	0.01328328156224501

## Sheet: Figure 5a
Class	MSI Frequency	non-MSI Frequency	p-value
Normal	0.038461538461538464	0.26380368098159507	4.885543712779229e-08
Fibrosis	0.10897435897435898	0.12883435582822086	0.5061346603680983
Muscle or Vessels	0.08974358974358974	0.15337423312883436	0.07092139202376271
Inflammation	0.5064102564102564	0.13496932515337423	1.2979477799978521e-09
Tumour	0.6794871794871795	0.6012269938650306	0.5163846708101227
Necrosis	0.17307692307692307	0.15337423312883436	0.7742435299873928
Mucus	0.28205128205128205	0.06134969325153374	1.656653959614205e-06

## Sheet: Figure 5c
MSIntuit			MSPath
Sensitivity	Specificity		Sensitivity	Specificity
0.0	1.0		0.0	1.0
0.02564102564102564	1.0		0.0	0.9938650306748467
0.1794871794871795	1.0		0.0	0.9877300613496932
0.1794871794871795	0.9877300613496932		0.02564102564102564	0.9877300613496932
0.23076923076923078	0.9877300613496932		0.02564102564102564	0.9815950920245399
0.23076923076923078	0.9754601226993865		0.07692307692307693	0.9815950920245399
0.28205128205128205	0.9754601226993865		0.15384615384615385	0.9386503067484663
0.28205128205128205	0.9693251533742331		0.20512820512820512	0.9386503067484663
0.3076923076923077	0.9693251533742331		0.358974358974359	0.8895705521472392
0.3076923076923077	0.9631901840490797		0.358974358974359	0.8834355828220859
0.41025641025641024	0.9631901840490797		0.358974358974359	0.8588957055214724
0.41025641025641024	0.950920245398773		0.358974358974359	0.852760736196319
0.4358974358974359	0.950920245398773		0.4358974358974359	0.8404907975460123
0.4358974358974359	0.9447852760736196		0.46153846153846156	0.8159509202453987
0.48717948717948717	0.9447852760736196		0.46153846153846156	0.7914110429447853
0.48717948717948717	0.9386503067484663		0.5384615384615384	0.7914110429447853
0.5641025641025641	0.9386503067484663		0.6923076923076923	0.6748466257668712
0.5641025641025641	0.9325153374233128		0.9743589743589743	0.4049079754601227
0.5897435897435898	0.9325153374233128		0.9743589743589743	0.38650306748466257
0.5897435897435898	0.9263803680981595		0.9743589743589743	0.3006134969325154
0.6153846153846154	0.9263803680981595		1.0	0.0
0.6153846153846154	0.9141104294478528
0.6410256410256411	0.9141104294478528
0.6410256410256411	0.9079754601226994
0.717948717948718	0.9079754601226994
0.717948717948718	0.901840490797546
0.7435897435897436	0.901840490797546
0.7435897435897436	0.8957055214723927
0.7692307692307693	0.8957055214723927
0.7692307692307693	0.8650306748466258
0.8205128205128205	0.8650306748466258
0.8205128205128205	0.8220858895705522
0.8461538461538461	0.8220858895705522
0.8461538461538461	0.754601226993865
0.8717948717948718	0.754601226993865
0.8717948717948718	0.6380368098159509
0.9230769230769231	0.6380368098159509
0.9230769230769231	0.5276073619631902
0.9487179487179487	0.5276073619631902
0.9487179487179487	0.48466257668711654
0.9743589743589743	0.48466257668711654
0.9743589743589743	0.12269938650306744
1.0	0.12269938650306744
1.0	0.0

## Sheet: Supp. Figure 2
Slide ID	Prediction blurry	Prediction re-scan	Label
0	0.4918587275081133	0.5573256394583129	MSI
1	0.5388570083459825	0.599506049181803	non-MSI
2	0.20924842039402286	0.2033407305200425	non-MSI
3	0.1334308239430308	0.17081623632629742	non-MSI
4	0.12448612739935166	0.10954076652145715	non-MSI
5	0.17276536265123527	0.17761493449208315	non-MSI
6	0.15020327382334506	0.14464564911372071	non-MSI
7	0.4048564675698521	0.23097815761136323	non-MSI
8	0.28580330773476703	0.29254387843782503	non-MSI
9	0.32151539801304263	0.21106599619176922	non-MSI
10	0.6029467367670156	0.56982817326286	MSI
11	0.5701287046181334	0.568184597525011	non-MSI
12	0.4327089519880785	0.41437433895131315	non-MSI

[truncated: 3 more sheets: Supp. Figure 3, Supp. Figure 4, Supp. Figure 5a]
